# Supplementary material for: Responses of leaf anatomy, growth, and physiology in backcross 1 progeny from Saccharum spp. hybrids and S. spontaneum under drought stress at early growth phase
Source: PeerJ. 2026 Feb 19;14:e20822. doi: 10.7717/peerj.20822 (PMC12925413; doi:10.7717/peerj.20822)
Supplement: Supplemental Information 1 [file peerj-14-20822-s001.xlsx]

## Sheet: Rain
Day/Month/Year	days	Rainfall (mm)	Humidity (%)	T max (°C)	T min (°C)	DRY	WET	difference (°C)	wind direction	Et=Eo x kp							pot area	Amount of irrigation (mL)	Et crop (L)	Amount of water for each treatment (L)
										The day before	next time	Eo	kp	kc	mm	cm	4415.62
																				FC	DS
2563-12-15
2563-12-16
2563-12-17
2563-12-18
2563-12-19
2563-12-20
2563-12-21
2563-12-22
2563-12-23
2563-12-24
2563-12-25
2563-12-26
2563-12-27
2563-12-28
2563-12-29
2563-12-30
2563-12-31
2565-12-15	19	0	90	27.5	14	15	15.5	-0.5	N	27.86	42.1	-14.24	0.7	0.55	-5.4824	-0.54824	4415.62	-2420.82	-2.42082	50	50	set field capacity
2565-12-16	20	0	90	28.5	14	16.5	19.5	-3	N	42.1	39.14	2.96	0.7	0.55	1.1396	0.11396	4415.62	503.205	0.503205	10	10
2565-12-17	21	0	91	31	16	20.5	13	7.5	N	39.14	35.7	3.44	0.7	0.55	1.3244	0.13244	4415.62	584.805	0.584805	0.584805	0.584805
2565-12-18	22	0	80	27.5	15	15	11	4	N	35.7	31	4.7	0.7	0.55	1.8095	0.18095	4415.62	799.007	0.799007	0.799007	0.799007
2565-12-19	23	0	79	24.5	12	13	13	0	N	31	25.66	5.34	0.7	0.55	2.0559	0.20559	4415.62	907.808	0.907808	0.907808	0.907808
2565-12-20	24	0	80	26	12	15	15	0	N	25.66	22.18	3.48	0.7	0.55	1.3398	0.13398	4415.62	591.605	0.591605	0.591605	0.591605
2565-12-21	25	0	85	28	14	16.5	15	1.5	N	22.18	54.34	-32.16	0.7	0.55	-12.3816	-1.23816	4415.62	-5467.25	-5.46725	-5.46725	-5.46725
2565-12-22	26	0	90	30	15	16	16	0	NE	54.34	50.26	4.08	0.7	0.55	1.5708	0.15708	4415.62	693.606	0.693606	0.693606	0.693606
2565-12-23	27	0	90	30	15	17	16.5	0.5	NE	50.26	46.54	3.72	0.7	0.55	1.4322	0.14322	4415.62	632.406	0.632406	0.632406	0.632406
2565-12-24	28	0	90	30.5	16	17.5	15.5	2	N	46.54	41.22	5.32	0.7	0.55	2.0482	0.20482	4415.62	904.408	0.904408	0.904408	0.904408
2565-12-25	29	0	95	28.5	25	16	15	1	N	41.22	38	3.22	0.7	0.55	1.2397	0.12397	4415.62	547.405	0.547405	0.547405	0.547405
2565-12-26	30	0	95	28.5	15	15.5	15.5	0	N	38	34.04	3.96	0.7	0.55	1.5246	0.15246	4415.62	673.206	0.673206	0.673206	0.673206
2565-12-27	31	0	90	29	14.5	16.5	16	0.5	N	34.04	29.76	4.28	0.7	0.55	1.6478	0.16478	4415.62	727.607	0.727607	0.727607	0.727607
2565-12-28	32	0	90	30.5	15	17	17	0	NE	29.76	66.38	-36.62	0.7	0.55	-14.0987	-1.40987	4415.62	-6225.46	-6.22546	-6.22546	-6.22546
2565-12-29	33	0	95	31	16	17.5	15	2.5	N	66.38	58	8.38	0.7	0.55	3.2263	0.32263	4415.62	1424.61	1.42461	1.42461	1.42461
2565-12-30	34	0	90	29.5	16	16	14	2	NE	58	52.54	5.46	0.7	0.55	2.1021	0.21021	4415.62	928.209	0.928209	0.928209	0.928209
2565-12-31	35	0	90	29	14	15	14	1	N	52.54	48.64	3.9	0.7	0.55	1.5015	0.15015	4415.62	663.006	0.663006	0.663006	0.663006
2566-01-01	36	0	89	28	14	14	13.5	0.5	N	48.64	44.8	3.84	0.7	0.55	1.4784	0.14784	4415.62	652.806	0.652806	0.652806	0.652806
2566-01-02	37	0	85	27	14	16	14.5	1.5	N	44.8	40.08	4.72	0.7	0.55	1.8172	0.18172	4415.62	802.407	0.802407	0.802407	0.802407
2566-01-03	38	0	82	28	15	20	18	2	N	40.08	37.1	2.98	0.7	0.55	1.1473	0.11473	4415.62	506.605	0.506605	0.506605	0.506605
2566-01-04	39	0	90	29.5	17	18	17	1	N	37.1	33	4.1	0.7	0.55	1.5785	0.15785	4415.62	697.006	0.697006	0.697006	0.697006
2566-01-05	40	0	90	31.5	17	18	17	1	N	33	28.34	4.66	0.7	0.8	2.6096	0.26096	4415.62	1152.3	1.1523	1.1523	1.1523
2566-01-06	41	0	90	31	17	18	17	1	N	28.34	23.2	5.14	0.7	0.8	2.8784	0.28784	4415.62	1270.99	1.27099	1.27099	1.27099
2566-01-07	42	0	82	28.5	18	18	16	2	N	23.2	19.7	3.5	0.7	0.8	1.96	0.196	4415.62	865.462	0.865463	0.865463	0.865463
2566-01-08	43	0	82	28.5	17.5	20	18	2	N	61	55.8	5.2	0.7	0.8	2.912	0.2912	4415.62	1285.83	1.28583	1.28583	1.28583
2566-01-09	44	0	83	30	19	22	20	2	N	55.8	50.6	5.2	0.7	0.8	2.912	0.2912	4415.62	1285.83	1.28583	1.28583	1.28583
2566-01-10	45	0	84	42	21	23	21	2	W	50.6	45.4	5.2	0.7	0.8	2.912	0.2912	4415.62	1285.83	1.28583	1.28583	1.28583
2566-01-11	46	7	91	31	19	22	21	1	W	45.4	40.5	4.9	0.7	0.8	2.744	0.2744	4415.62	1211.65	1.21165	1.21165	1.21165
2566-01-12	47	0.2	95	32	20	21.5	21	0.5	N	40.5	50.5	3	0.7	0.8	1.68	0.168	4415.62	741.825	0.741825	0.741825	0.741825
2566-01-13	48	0	95	27	19	20	19.5	0.5	S	50.5	48.2	2.3	0.7	0.8	1.288	0.1288	4415.62	568.732	0.568732	0.568732	0.568732
2566-01-14	49	0	82	32	19	20	19	1	N	48.2	46.2	2	0.7	0.8	1.12	0.112	4415.62	494.55	0.49455	0.49455	0.49455
2566-01-15	50	0	95	30	18	18.5	18	0.5	WN	46.2	42.8	3.4	0.7	0.8	1.904	0.1904	4415.62	840.735	0.840735	0.840735	0.840735
2566-01-16	51	0	91	35	18	20	19	1	E	42.8	38.36	4.44	0.7	0.8	2.4864	0.24864	4415.62	1097.9	1.0979	1.0979	0
2566-01-17	52	0	95	31.5	16	16	15.5	0.5	E	38.36	33.6	4.76	0.7	0.8	2.6656	0.26656	4415.62	1177.03	1.17703	1.17703	0
2566-01-18	53	0	95	30	15	15.5	15	0.5	N	33.6	29.54	4.06	0.7	0.8	2.2736	0.22736	4415.62	1003.94	1.00394	1.00394	0
2566-01-19	54	0	90	29.5	14	15	14	1	N	29.54	25.42	4.12	0.7	0.8	2.3072	0.23072	4415.62	1018.77	1.01877	1.01877	0
2566-01-20	55	0	90	29.5	15	16	15	1	N	25.42	58.3	3.7	0.7	0.9	2.331	0.2331	4415.62	1029.28	1.02928	1.02928	0
2566-01-21	56	0	90	29.5	14	15	14	1	N	58.3	54.4	3.9	0.7	0.9	2.457	0.2457	4415.62	1084.92	1.08492	1.08492	0
2566-01-22	57	0	85	29.5	15	16	14.5	1.5	N	54.4	50	4.4	0.7	0.9	2.772	0.2772	4415.62	1224.01	1.22401	1.22401	0
2566-01-23	58	0	90	33	15	16	15	1	NE	50	45.86	4.14	0.7	0.9	2.6082	0.26082	4415.62	1151.68	1.15168	1.15168	0
2566-01-24	59	0	82	33.5	15	18	16	2	N	45.86	41.1	4.76	0.7	0.9	2.9988	0.29988	4415.62	1324.16	1.32416	1.32416	0
2566-01-25	60	0	89	30.5	12	13.5	12.5	1	N	41.1	35.4	5.7	0.7	0.9	3.591	0.3591	4415.62	1585.65	1.58565	1.58565	0
2566-01-26	61	0	89	27	12	14	13	1	N	35.4	31.7	3.7	0.7	0.9	2.331	0.2331	4415.62	1029.28	1.02928	1.02928	0
2566-01-27	62	0	90	30	13	17	16	1	N	31.7	27.8	3.9	0.7	0.9	2.457	0.2457	4415.62	1084.92	1.08492	1.08492	0
2566-01-28	63	0	80	30	13	15	13	2	N	27.8	22	5.8	0.7	0.9	3.654	0.3654	4415.62	1613.47	1.61347	1.61347	0					Rainfall (mm)
2566-01-29	64	0	79	27	12	13	11	2	N	45.76	40.12	5.64	0.7	0.9	3.5532	0.35532	4415.62	1568.96	1.56896	1.56896	0				Drought		Humidity (%)	T max (°C)	T min (°C)
2566-01-30	65	0	82	25.5	11	11.5	10	1.5	N	40.12	34.6	5.52	0.7	0.9	3.4776	0.34776	4415.62	1535.58	1.53558	1.53558	0				max	0.3	96	38.5	24
2566-01-31	66	0	89	27	11	13	12	1	N	34.6	30.5	4.1	0.7	0.9	2.583	0.2583	4415.62	1140.56	1.14056	1.14056	0				min	0	58	25.5	11
2566-02-01	67	0	84	29.5	12	26	24	2	N	30.5	26.48	4.02	0.7	0.9	2.5326	0.25326	4415.62	1118.3	1.1183	1.1183	0				average	0.005	86.2167	32.3	17.7667
2566-02-02	68	0	82	33	12	18	16	2	N	26.48	22.8	3.68	0.7	0.9	2.3184	0.23184	4415.62	1023.72	1.02372	1.02372	0				Total	0.3
2566-02-03	69	0	84	35	17	25	23	2	E	22.8	20	2.8	0.7	0.9	1.764	0.1764	4415.62	778.916	0.778916	0.778916	0
2566-02-04	70	0	92	31.5	22	23	22	1	E	49.54	Defective	#VALUE!	0.7	0.9	#VALUE!	#VALUE!	4415.62	#VALUE!	#VALUE!	#VALUE!	0				FC	Rainfall (mm)	Humidity (%)	T max (°C)	T min (°C)
2566-02-05	71	0	92	31.5	22	24	23	1	N	49.5	44.6	4.9	0.7	0.9	3.087	0.3087	4415.62	1363.1	1.3631	1.3631	0				max	7	96	42	25
2566-02-06	72	0	96	27.5	22	22.5	22	0.5	E	44.6	39.2	5.4	0.7	0.9	3.402	0.3402	4415.62	1502.2	1.5022	1.5022	0				min	0	58	24.5	11
2566-02-07	73	0	92	36.5	21.5	24	23	1	E	39.2	35.1	4.1	0.7	0.9	2.583	0.2583	4415.62	1140.56	1.14056	1.14056	0				average	0.0815217	86.9348	31.3424	17.2717
2566-02-08	74	0	88	36.5	23	25.5	24	1.5	E	35.1	29.48	5.62	0.7	0.9	3.5406	0.35406	4415.62	1563.4	1.5634	1.5634	0				Total	7.5
2566-02-09	75	0	92	36.5	24	25	24	1	SW	29.48	25	4.48	0.7	0.9	2.8224	0.28224	4415.62	1246.27	1.24627	1.24627	0
2566-02-10	76	0.3	92	37	23	24.5	23.5	1	SW	59.8	53.28	6.52	0.7	0.9	4.1076	0.41076	4415.62	1813.76	1.81376	1.81376	0
2566-02-11	77	0	96	37.5	23	25.5	25	0.5	E	53.28	47.62	5.66	0.7	0.9	3.5658	0.35658	4415.62	1574.52	1.57452	1.57452	0
2566-02-12	78	0	92	36.5	23	23.5	22.5	1	W	47.62	41.82	5.8	0.7	0.9	3.654	0.3654	4415.62	1613.47	1.61347	1.61347	0
2566-02-13	79	0	92	37.5	22	23	22	1	N	41.82	36.9	4.92	0.7	0.9	3.0996	0.30996	4415.62	1368.67	1.36867	1.36867	0
2566-02-14	80	0	92	37.5	22	23	22	1	E	36.9	46.92	-10.02	0.7	0.9	-6.3126	-0.63126	4415.62	-2787.41	-2.78741	-2.78741	0
2566-02-15	81	0	84	38.5	22	23	21	2	ES	46.92	54	5.85	0.7	0.9	3.6855	0.36855	4415.62	1627.38	1.62738	1.62738	0
2566-02-16	82	0	82	31	20	20	18	2	N	54	49.86	3.2	0.7	0.9	2.016	0.2016	4415.62	890.19	0.89019	0.89019	0
2566-02-17	83	0	82	31	18	19	17	2	E	49.86	47.36	4.21	0.7	0.9	2.6523	0.26523	4415.62	1171.16	1.17116	1.17116	0
2566-02-18	84	0	83	29	18	21	19	2	N	47.36	42.3	3.7	0.7	0.9	2.331	0.2331	4415.62	1029.28	1.02928	1.02928	0
2566-02-19	85	0	83	32	20	23	21	2	ES	42.3	37.94	3.51	0.7	0.9	2.2113	0.22113	4415.62	976.427	0.976427	0.976427	0
2566-02-20	86	0	82	33.5	19	20	18	2	N	37.94	40.66	4.49	0.7	0.9	2.8287	0.28287	4415.62	1249.05	1.24905	1.24905	0
2566-02-21	87	0	82	31.5	19	20	18	2	E	40.66	36.52	4.56	0.7	0.9	2.8728	0.28728	4415.62	1268.52	1.26852	1.26852	0
2566-02-22	88	0	91	32.5	18	19	18	1	E	36.52	32	4.52	0.7	0.9	2.8476	0.28476	4415.62	1257.39	1.25739	1.25739	0
2566-02-23	89	0	82	32.5	18	20	18	2	E	32	27.14	4.86	0.7	0.9	3.0618	0.30618	4415.62	1351.98	1.35198	1.35198	0
2566-02-24	90	0	91	32.5	19	21	20	1	E	27.14	21.19	5.95	0.7	0.9	3.7485	0.37485	4415.62	1655.2	1.6552	1.6552	0
2566-02-25	91	0	87	32	19	21.5	20	1.5	NE	63.8	57.32	6.48	0.7	0.9	4.0824	0.40824	4415.62	1802.63	1.80263	1.80263	0
2566-02-26	92	0	73	33.5	16	17.5	14.5	3	S	57.32	52.2	5.12	0.7	0.9	3.2256	0.32256	4415.62	1424.3	1.4243	1.4243	0
2566-02-27	93	0	58	28.5	14	20	14.5	5.5	N	52.2	47.44	4.76	0.7	0.9	2.9988	0.29988	4415.62	1324.16	1.32416	1.32416	0
2566-02-28	94	0	81	29	16	17.5	15.5	2	W	47.44	43.68	3.76	0.7	0.9	2.3688	0.23688	4415.62	1045.97	1.04597	1.04597	0
2566-03-01	95	0	75	31	16.5	21	18	3	W	43.68	38.62	5.06	0.7	0.9	3.1878	0.31878	4415.62	1407.61	1.40761	1.40761	0
2566-03-02	96	0	82	35.5	18	20	18	2	S	38.62	33.1	5.52	0.7	0.9	3.4776	0.34776	4415.62	1535.58	1.53558	1.53558	0
2566-03-03	97	0	95	35	17	18	17.5	0.5	S	33.1	28.1	5	0.7	0.9	3.15	0.315	4415.62	1390.92	1.39092	1.39092	0
2566-03-04	98	0	75	32	17	20	17	3	S	28.1	62.42	-34.32	0.7	0.9	-21.6216	-2.16216	4415.62	-9547.29	-9.54729	-9.54729	0
2566-03-05	99	0	91	31.5	18	19	18	1	N	62.42	water overflows	#VALUE!	0.7	0.9	#VALUE!	#VALUE!	4415.62	#VALUE!	#VALUE!	#VALUE!	0
2566-03-06	100	0	91	31	18	19	18	1	N	64.44	58.26	6.18	0.7	0.9	3.8934	0.38934	4415.62	1719.18	1.71918	1.71918	0
2566-03-07	101	0	82	32	18	20	18	2	E	58.26	53.18	5.08	0.7	0.9	3.2004	0.32004	4415.62	1413.18	1.41318	1.41318	0
2566-03-08	102	0	91	32.5	19	20	19	1	E	53.18	48	5.18	0.7	0.9	3.2634	0.32634	4415.62	1441	1.441	1.441	0
2566-03-09	103	0	83	35	19	22	20	2	E	48	43.22	4.78	0.7	0.9	3.0114	0.30114	4415.62	1329.72	1.32972	1.32972	0
2566-03-10	104	0	83	33	20	21	19	2	S	43.22	40.84	2.38	0.7	0.9	1.4994	0.14994	4415.62	662.079	0.662079	0.662079	0
2566-03-11	105	0	91	32.5	19.5	22	21	1	WS	40.84	35.64	5.2	0.7	0.9	3.276	0.3276	4415.62	1446.56	1.44656	1.44656	0
2566-03-12	106	0	84	35.5	21	23	21	2	W	35.64	27.44	8.2	0.7	0.9	5.166	0.5166	4415.62	2281.11	2.28111	2.28111	0
2566-03-13	107	0	80	33.5	22	23.5	21	2.5	S	27.44	20.82	6.62	0.7	0.9	4.1706	0.41706	4415.62	1841.58	1.84158	1.84158	0
2566-03-14	108	0	82	31.5	18.5	19.5	17.5	2	W	54.42	48.9	5.52	0.7	0.9	3.4776	0.34776	4415.62	1535.58	1.53558	1.53558	0
2566-03-15	109	0	91	32.5	19	20	19	1	W	48.9	43.24	5.66	0.7	0.9	3.5658	0.35658	4415.62	1574.52	1.57452	1.57452	0
2566-03-16	110	0	84	35.5	20	23	21	2	S	43.24	37	6.24	0.7	0.9	3.9312	0.39312	4415.62	1735.87	1.73587	1.73587	0

## Sheet: Soil-Moisture
Times	days	Rep.		นน.กป					% moisture
					Soil sample weight-Before baking	Soil sample weight-After baking	Soil sample weight-Before baking	Soil sample weight-After baking			0-30		51	67	81	95	110			0-30	FC	SD	SE		30-60	FC	SD	SE
1	51 days	1	FC-30	16.56	92.7	84.25	76.14	67.69	12.4834		FC		12.8189	12.6049	12.5632	12.9542	12.6349			51	12.8189	0.339068	0.195761		51	12.6396	0.166351	0.0960426
		2	FC-30	16.16	85.81	77.9	69.65	61.74	12.8118		DS		12.9808	10.5569	7.54286	6.53163	5.99588			67	12.6049	0.126509	0.07304		67	12.6447	0.0711876	0.0411002
		3	FC-30	20.25	96.6	87.72	76.35	67.47	13.1614											81	12.5632	0.179242	0.103485		81	12.8017	0.107514	0.062073
		1	RF-30	20.17	90.24	82.21	70.07	62.04	12.9433		30-60		51	67	81	95	110			95	12.9542	0.188203	0.108659		95	12.7943	0.170889	0.098663
		2	RF-30	20.33	92.06	84.23	71.73	63.9	12.2535		FC		12.6396	12.6447	12.8017	12.7943	12.7637			110	12.6349	0.0781034	0.045093		110	12.7637	0.370023	0.213633
		3	RF-30	20.68	91.68	83.1	71	62.42	13.7456		DS		12.6768	11.0673	9.39221	8.66619	6.74842				DS					DS
		1	FC-60	16.89	87.13	79.32	70.24	62.43	12.51											51	12.9808	0.746744	0.431133		51	12.6768	0.0981944	0.0566926
		2	FC-60	16.78	92.66	84.18	75.88	67.4	12.5816											67	10.5569	0.632124	0.364957		67	11.0673	1.86055	1.07419
		3	FC-60	16.36	90.07	81.69	73.71	65.33	12.8272											81	7.54286	1.71681	0.991203		81	9.39221	0.461094	0.266213
		1	RF-60	20.23	100.36	91.29	80.13	71.06	12.7639											95	6.53163	0.959418	0.55392		95	8.66619	1.14947	0.663649
		2	RF-60	16.34	76.34	69.64	60	53.3	12.5704											110	5.99588	0.476615	0.275174		110	6.74842	1.48948	0.859951
		3	RF-60	16.33	95.33	86.43	79	70.1	12.6961
2	67 days	1	FC-30	16.56	87.98	80.04	71.42	63.48	12.5079
		2	FC-30	16.16	61.62	56.48	45.46	40.32	12.748
		3	FC-30	20.25	79.94	73.28	59.69	53.03	12.5589
		1	RF-30	20.17	66.49	62.13	46.32	41.96	10.3908
		2	RF-30	20.33	60.83	57.14	40.5	36.81	10.0244
		3	RF-30	20.68	60.91	56.84	40.23	36.16	11.2555
		1	FC-60	16.89	83.6	76.07	66.71	59.18	12.7239
		2	FC-60	16.78	88.7	80.66	71.92	63.88	12.5861
		3	FC-60	16.36	83.36	75.85	67	59.49	12.624
		1	RF-60	20.33	79.06	74.24	58.73	53.91	8.94083
		2	RF-60	16.34	73.66	67.58	57.32	51.24	11.8657
		3	RF-60	16.33	75.45	68.93	59.12	52.6	12.3954
3	81 days	1	FC-30	16.56	62.2	57.1	45.64	40.54	12.5802
		2	FC-30	16.15	74.14	67.59	57.99	51.44	12.7333
		3	FC-30	20.27	93.91	85.8	73.64	65.53	12.376
		1	RF-30	20.17	79.25	76.04	59.08	55.87	5.74548
		2	RF-30	20.33	70.02	66.46	49.69	46.13	7.71732
		3	RF-30	20.68	72.37	68.03	51.69	47.35	9.16579
		1	FC-60	16.89	75.86	69.22	58.97	52.33	12.6887
		2	FC-60	16.65	85.41	77.6	68.76	60.95	12.8138
		3	FC-60	16.36	88.2	79.99	71.84	63.63	12.9027
		1	RF-60	20.2	70.83	66.41	50.63	46.21	9.56503
		2	RF-60	16.36	84.36	78.82	68	62.46	8.86968
		3	RF-60	16.32	84.36	78.32	68.04	62	9.74194
4	95 days	1	FC-30	16.56	62.2	56.9	45.64	40.34	13.1383
		2	FC-30	16.15	73.14	66.69	56.99	50.54	12.7622
		3	FC-30	20.27	93.91	85.46	73.64	65.19	12.9621
		1	RF-30	20.17	79.25	76.04	59.08	55.87	5.74548
		2	RF-30	20.33	70.02	66.51	49.69	46.18	7.60069
		3	RF-30	20.68	72.37	69.33	51.69	48.65	6.24872
		1	FC-60	16.89	75.86	69.22	58.97	52.33	12.6887
		2	FC-60	16.65	85.41	77.66	68.76	61.01	12.7028
		3	FC-60	16.36	88.2	79.94	71.84	63.58	12.9915
		1	RF-60	20.2	70.83	66.23	50.63	46.03	9.99348
		2	RF-60	16.36	84.36	79.32	68	62.96	8.00508
		3	RF-60	16.32	84.36	79.32	68.04	63	8
5	110 days	1	FC-30	16.24	79.79	72.63	63.55	56.39	12.6973
		2	FC-30	16.15	72.48	66.15	56.33	50	12.66
		3	FC-30	20.26	70.85	65.21	50.59	44.95	12.5473
		1	RF-30	20.2	80.06	76.77	59.86	56.57	5.8158
		2	RF-30	20.35	60.12	57.68	39.77	37.33	6.5363
		3	RF-30	20.7	72.06	69.32	51.36	48.62	5.63554
		1	FC-60	16.89	75.68	69.21	58.79	52.32	12.3662
		2	FC-60	16.64	66.98	61.15	50.34	44.51	13.0982
		3	FC-60	16.35	73.35	66.87	57	50.52	12.8266
		1	RF-60	20.23	66.39	63.19	46.16	42.96	7.44879
		2	RF-60	16.66	59.16	56.1	42.5	39.44	7.75862
		3	RF-60	16.32	60.73	58.6	44.41	42.28	5.03784

## Sheet: Morpho
Growth data
No.	Plot no.	Var.	Water	Tiller height	Tiller number
				90 DAT
1	101-1	BC1-1-7	FC	69	17
2	101-2	BC1-1-21	FC	49	11
3	101-3	BC1-1-44	FC	50	15
4	101-4	BC1-1-68	FC	57.5	18
5	101-5	BC1-1-65	FC	58	13
6	101-6	BC1-1-81	FC	42.5	8
7	101-7	BC1-1-36	FC	59.5	11
8	101-8	BC1-1-42	FC	42.5	20
9	101-9	BC1-1-50	FC	34.5	13
10	101-10	BC1-1-63	FC	34	14
11	101-11	F152	FC	65	8
12	101-12	ThS98-94	FC	56	32
13	101-13	F4-19	FC	95.5	17
14	101-14	UT5	FC	55	10
15	101-15	KK3	FC	29	11
16	102-1	BC1-1-7	FC	65	18
17	102-2	BC1-1-21	FC	47	8
18	102-3	BC1-1-44	FC	63	12
19	102-4	BC1-1-68	FC	50.5	15
20	102-5	BC1-1-65	FC	56.5	11
21	102-6	BC1-1-81	FC	58	13
22	102-7	BC1-1-36	FC	63	11
23	102-8	BC1-1-42	FC	48	24
24	102-9	BC1-1-50	FC	39.5	17
25	102-10	BC1-1-63	FC	32.5	11
26	102-11	F152	FC	61	8
27	102-12	ThS98-94	FC	60	34
28	102-13	F4-19	FC	103.5	20
29	102-14	UT5	FC	56	9
30	102-15	KK3	FC	30.5	16
31	201-1	BC1-1-7	FC	62	17
32	201-2	BC1-1-21	FC	50	15
33	201-3	BC1-1-44	FC	58.5	13
34	201-4	BC1-1-68	FC	56	16
35	201-5	BC1-1-65	FC	49	11
36	201-6	BC1-1-81	FC	47.5	15
37	201-7	BC1-1-36	FC	66	13
38	201-8	BC1-1-42	FC	50	23
39	201-9	BC1-1-50	FC	45.5	15
40	201-10	BC1-1-63	FC	34.5	13
41	201-11	F152	FC	60	6
42	201-12	ThS98-94	FC	69.5	35
43	201-13	F4-19	FC	84.5	19
44	201-14	UT5	FC	55	10
45	201-15	KK3	FC	34.5	15
46	202-1	BC1-1-7	RF	49.5	13
47	202-2	BC1-1-21	RF	25	8
48	202-3	BC1-1-44	RF	41	10
49	202-4	BC1-1-68	RF	33	7
50	202-5	BC1-1-65	RF	27.5	8
51	202-6	BC1-1-81	RF	27	6
52	202-7	BC1-1-36	RF	35.5	6
53	202-8	BC1-1-42	RF	19.5	10
54	202-9	BC1-1-50	RF	26	12
55	202-10	BC1-1-63	RF	24	6
56	202-11	F152	RF	36	6
57	202-12	ThS98-94	RF	31	27
58	202-13	F4-19	RF	69	9
59	202-14	UT5	RF	30	7
60	202-15	KK3	RF	18	8
61	301-1	BC1-1-7	RF	55	15
62	301-2	BC1-1-21	RF	30	7
63	301-3	BC1-1-44	RF	37	10
64	301-4	BC1-1-68	RF	33.5	9
65	301-5	BC1-1-65	RF	33	7
66	301-6	BC1-1-81	RF	29.5	9
67	301-7	BC1-1-36	RF	43.5	8
68	301-8	BC1-1-42	RF	28	9
69	301-9	BC1-1-50	RF	28	12
70	301-10	BC1-1-63	RF	23	8
71	301-11	F152	RF	35.5	7
72	301-12	ThS98-94	RF	35.5	32
73	301-13	F4-19	RF	67	12
74	301-14	UT5	RF	33.5	8
75	301-15	KK3	RF	19	9
76	302-1	BC1-1-7	RF	53	12
77	302-2	BC1-1-21	RF	28.5	7
78	302-3	BC1-1-44	RF	40.5	10
79	302-4	BC1-1-68	RF	34	8
80	302-5	BC1-1-65	RF	29.5	5
81	302-6	BC1-1-81	RF	32	10
82	302-7	BC1-1-36	RF	34	7
83	302-8	BC1-1-42	RF	30	11
84	302-9	BC1-1-50	RF	41	11
85	302-10	BC1-1-63	RF	30	8
86	302-11	F152	RF	38.5	4
87	302-12	ThS98-94	RF	46.5	30
88	302-13	F4-19	RF	71	11
89	302-14	UT5	RF	33.5	8
90	302-15	KK3	RF	18.5	8
																							FC					Descriptives												Descriptives
FAC-RCBD 90 DAT						Tests of Between-Subjects Effects									Tests of Between-Subjects Effects								FAC-RCBD 90 DAT							N	Mean	Std. Deviation	Std. Error	95% Confidence Interval for Mean		Minimum	Maximum					N	Mean	Std. Deviation	Std. Error	95% Confidence Interval for Mean		Minimum	Maximum
Rep.	Main_plot	Sub_plot	Tiller height	Tiller number		Dependent Variable:	TH								Dependent Variable:	TN							Rep.	Genotype	Tiller height	Tiller number								Lower Bound	Upper Bound											Lower Bound	Upper Bound
1	1	1	69	17		Source	Type III Sum of Squares	df	Mean Square	F	Sig.				Source	Type III Sum of Squares	df	Mean Square	F	Sig.			1	1	69	17		TH	1	3	65.3333	3.51188	2.02759	56.6093	74.0573	62	69			TN	1	3	17.3333	0.57735	0.333333	15.8991	18.7676	17	18
1	1	2	49	11		Corrected Model	24248.289a	29	836.148	40.7932	1.10787e-29		%SS		Corrected Model	3665.822a	29	126.408	45.8737	4.12467e-31		%SS	1	2	49	11			2	3	48.6667	1.52753	0.881917	44.8721	52.4612	47	50				2	3	11.3333	3.51188	2.02759	2.60933	20.0573	8	15
1	1	3	50	15		Intercept	181082	1	181082	8834.46	7.64589e-67				Intercept	14338.8	1	14338.8	5203.61	5.24183e-60			1	3	50	15			3	3	57.1667	6.60177	3.81153	40.767	73.5664	50	63				3	3	13.3333	1.52753	0.881917	9.53875	17.1279	12	15
1	1	4	57.5	18		W	8410	1	8410	410.299	1.63296e-28	**	33.0087		W	567.511	1	567.511	205.952	4.62396e-21	**	14.8131	1	4	57.5	18			4	3	54.6667	3.68556	2.12786	45.5112	63.8221	50.5	57.5				4	3	16.3333	1.52753	0.881917	12.5388	20.1279	15	18
1	1	5	58	13		G	15057.4	14	1075.53	52.4718	2.70301e-28	**	59.0992		G	2940.82	14	210.059	76.231	8.62728e-33	**	76.7607	1	5	58	13			5	3	54.5	4.82183	2.78388	42.5219	66.4781	49	58				5	3	11.6667	1.1547	0.666667	8.79823	14.5351	11	13
1	1	6	42.5	8		W * G	780.917	14	55.7798	2.72133	0.00366986	**	3.06505		W * G	157.489	14	11.2492	4.08237	6.23742e-05	**	4.11074	1	6	42.5	8			6	3	49.3333	7.91096	4.5674	29.6814	68.9853	42.5	58				6	3	12	3.60555	2.08167	3.04331	20.9567	8	15
1	1	7	59.5	11		Error	1229.83	60	20.4972				4.82702		Error	165.333	60	2.75556				4.3155	1	7	59.5	11			7	3	62.8333	3.2532	1.87824	54.7519	70.9147	59.5	66				7	3	11.6667	1.1547	0.666667	8.79823	14.5351	11	13
1	1	8	42.5	20		Total	206560	90							Total	18170	90						1	8	42.5	20			8	3	46.8333	3.88373	2.24227	37.1856	56.481	42.5	50				8	3	22.3333	2.08167	1.20185	17.1622	27.5045	20	24
1	1	9	34.5	13		Corrected Total	25478.1	89					100		Corrected Total	3831.16	89					100	1	9	34.5	13			9	3	39.8333	5.50757	3.1798	26.1518	53.5149	34.5	45.5				9	3	15	2	1.1547	10.0317	19.9683	13	17
1	1	10	34	14		a. R Squared = .952 (Adjusted R Squared = .928)									a. R Squared = .957 (Adjusted R Squared = .936)								1	10	34	14			10	3	33.6667	1.04083	0.600925	31.0811	36.2522	32.5	34.5				10	3	12.6667	1.52753	0.881917	8.87208	16.4612	11	14
1	1	11	65	8		Grand Mean	44.856								Grand Mean	12.622							1	11	65	8			11	3	62	2.64575	1.52753	55.4276	68.5724	60	65				11	3	7.33333	1.1547	0.666667	4.4649	10.2018	6	8
1	1	12	56	32		CV	10.09								CV	13.15							1	12	56	32			12	3	61.8333	6.93421	4.00347	44.6078	79.0589	56	69.5				12	3	33.6667	1.52753	0.881917	29.8721	37.4612	32	35
1	1	13	95.5	17																			1	13	95.5	17			13	3	94.5	9.53939	5.50757	70.8028	118.197	84.5	103.5				13	3	18.6667	1.52753	0.881917	14.8721	22.4612	17	20
1	1	14	55	10		Tests of Between-Subjects Effects									Tests of Between-Subjects Effects								1	14	55	10			14	3	55.3333	0.57735	0.333333	53.8991	56.7676	55	56				14	3	9.66667	0.57735	0.333333	8.23245	11.1009	9	10
1	1	15	29	11		Dependent Variable:	TH								Dependent Variable:	TN							1	15	29	11			15	3	31.3333	2.84312	1.64148	24.2706	38.396	29	34.5				15	3	14	2.64575	1.52753	7.42759	20.5724	11	16
1	2	1	49.5	13		Source	Type III Sum of Squares	df	Mean Square	F	Sig.				Source	Type III Sum of Squares	df	Mean Square	F	Sig.			2	1	65	18			Total	45	54.5222	15.3508	2.28836	49.9103	59.1341	29	103.5				Total	45	15.1333	6.40525	0.954839	13.209	17.0577	6	35
1	2	2	25	8		Corrected Model	15057.372a	14	1075.53	7.74076	8.60926e-10				Corrected Model	2940.822a	14	210.059	17.695	2.41041e-18			2	2	47	8
1	2	3	41	10		Intercept	181082	1	181082	1303.28	3.66815e-49				Intercept	14338.8	1	14338.8	1207.88	5.4144e-48			2	3	63	12		ANOVA												ANOVA
1	2	4	33	7		TRT	15057.4	14	1075.53	7.74076	8.60926e-10				TRT	2940.82	14	210.059	17.695	2.41041e-18			2	4	50.5	15				Sum of Squares	df	Mean Square	F	Sig.								Sum of Squares	df	Mean Square	F	Sig.
1	2	5	27.5	8		Error	10420.8	75	138.943						Error	890.333	75	11.8711					2	5	56.5	11		TH	Between Groups	9629.98	14	687.856	27.9427	2.2085e-13	**					TN	Between Groups	1691.2	14	120.8	31.7895	3.81311e-14	**
1	2	6	27	6		Total	206560	90							Total	18170	90						2	6	58	13			Within Groups	738.5	30	24.6167									Within Groups	114	30	3.8
1	2	7	35.5	6		Corrected Total	25478.1	89							Corrected Total	3831.16	89						2	7	63	11			Total	10368.5	44										Total	1805.2	44
1	2	8	19.5	10		a. R Squared = .591 (Adjusted R Squared = .515)									a. R Squared = .768 (Adjusted R Squared = .724)								2	8	48	24		TH												TN
1	2	9	26	12																			2	9	39.5	17		Duncana												Duncana
1	2	10	24	6		TH									TN								2	10	32.5	11		G	N	Subset for alpha = 0.05										G	N	Subset for alpha = 0.05
1	2	11	36	6		TRT		N	Subset						TRT		N	Subset					2	11	61	8				g	f	e	d	c	b	a						h	g	f	e	d	c	b	a
1	2	12	31	27					e	d	c	b	a					e	d	c	b	a	2	12	60	34		KK3	3	31.3333										F152	3	7.33333
1	2	13	69	9		Duncana,b	15	6	24.9167						Duncana,b	11	6	6.5					2	13	103.5	20		BC1-1-63	3	33.6667										UT5	3	9.66667	9.66667
1	2	14	30	7			10	6	29.6667	29.6667						14	6	8.66667	8.66667				2	14	56	9		BC1-1-50	3	39.8333	39.8333									BC1-1-21	3		11.3333	11.3333
1	2	15	18	8			9	6	35.75	35.75	35.75					5	6	9.16667	9.16667				2	15	30.5	16		BC1-1-42	3		46.8333	46.8333								BC1-1-65	3		11.6667	11.6667
2	1	1	65	18			8	6	36.3333	36.3333	36.3333					2	6	9.33333	9.33333				3	1	62	17		BC1-1-21	3			48.6667	48.6667							BC1-1-36	3		11.6667	11.6667
2	1	2	47	8			2	6	38.25	38.25	38.25					7	6	9.33333	9.33333				3	2	50	15		BC1-1-81	3			49.3333	49.3333							BC1-1-81	3		12	12
2	1	3	63	12			6	6	39.4167	39.4167	39.4167					10	6	10	10				3	3	58.5	13		BC1-1-65	3			54.5	54.5	54.5						BC1-1-63	3		12.6667	12.6667
2	1	4	50.5	15			5	6		42.25	42.25					6	6	10.1667	10.1667				3	4	56	16		BC1-1-68	3			54.6667	54.6667	54.6667						BC1-1-44	3		13.3333	13.3333	13.3333
2	1	5	56.5	11			14	6		43.8333	43.8333	43.8333				15	6		11.1667	11.1667			3	5	49	11		UT5	3			55.3333	55.3333	55.3333						KK3	3			14	14	14
2	1	6	58	13			4	6		44.0833	44.0833	44.0833				3	6		11.6667	11.6667			3	6	47.5	15		BC1-1-44	3				57.1667	57.1667	57.1667					BC1-1-50	3			15	15	15
2	1	7	63	11			3	6			48.3333	48.3333				4	6		12.1667	12.1667	12.1667		3	7	66	13		ThS98-94	3					61.8333	61.8333					BC1-1-68	3				16.3333	16.3333	16.3333
2	1	8	48	24			11	6			49.3333	49.3333				9	6		13.3333	13.3333	13.3333		3	8	50	23		F152	3					62	62					BC1-1-7	3					17.3333	17.3333
2	1	9	39.5	17			12	6			49.75	49.75				13	6			14.6667	14.6667		3	9	45.5	15		BC1-1-36	3					62.8333	62.8333					F4-19	3						18.6667
2	1	10	32.5	11			7	6			50.25	50.25				1	6			15.3333	15.3333		3	10	34.5	13		BC1-1-7	3						65.3333					BC1-1-42	3							22.3333
2	1	11	61	8			1	6				58.9167				8	6				16.1667		3	11	60	6		F4-19	3							94.5				ThS98-94	3								33.6667
2	1	12	60	34			13	6					81.75			12	6					31.6667	3	12	69.5	35		Sig.		0.0551309	0.0942811	0.0729287	0.0729287	0.0822105	0.0798386	1				Sig.		0.153055	0.0522249	0.0544888	0.0937973	0.0632758	0.176123	1	1
2	1	13	103.5	20			Sig.		0.0644041	0.0732781	0.0787904	0.0575788	1			Sig.		0.116308	0.0505266	0.0691964	0.0759622	1	3	13	84.5	19		Means for groups in homogeneous subsets are displayed.												Means for groups in homogeneous subsets are displayed.
2	1	14	56	9		Means for groups in homogeneous subsets are displayed. Based on observed means. The error term is Mean Square(Error) = 138.943.									Means for groups in homogeneous subsets are displayed. Based on observed means. The error term is Mean Square(Error) = 11.871.								3	14	55	10		a. Uses Harmonic Mean Sample Size = 3.000.												a. Uses Harmonic Mean Sample Size = 3.000.
2	1	15	30.5	16		a. Uses Harmonic Mean Sample Size = 6.000.									a. Uses Harmonic Mean Sample Size = 6.000.								3	15	34.5	15
2	2	1	55	15		b. Alpha = .05.									b. Alpha = .05.
2	2	2	30	7																			DS					Descriptives												Descriptives
2	2	3	37	10																			FAC-RCBD 90 DAT							N	Mean	Std. Deviation	Std. Error	95% Confidence Interval for Mean		Minimum	Maximum					N	Mean	Std. Deviation	Std. Error	95% Confidence Interval for Mean		Minimum	Maximum
2	2	4	33.5	9																			Rep.	Genotype	Tiller height	Tiller number								Lower Bound	Upper Bound											Lower Bound	Upper Bound
2	2	5	33	7																			1	1	49.5	13		TH	BC1-1-7	3	52.5	2.78388	1.60728	45.5845	59.4155	49.5	55			TN	BC1-1-7	3	13.3333	1.52753	0.881917	9.53875	17.1279	12	15
2	2	6	29.5	9																			1	2	25	8			BC1-1-21	3	27.8333	2.5658	1.48137	21.4595	34.2071	25	30				BC1-1-21	3	7.33333	0.57735	0.333333	5.89912	8.76755	7	8
2	2	7	43.5	8																			1	3	41	10			BC1-1-44	3	39.5	2.17945	1.25831	34.0859	44.9141	37	41				BC1-1-44	3	10	0	0	10	10	10	10
2	2	8	28	9																			1	4	33	7			BC1-1-68	3	33.5	0.5	0.288675	32.2579	34.7421	33	34				BC1-1-68	3	8	1	0.57735	5.51586	10.4841	7	9
2	2	9	28	12																			1	5	27.5	8			BC1-1-65	3	30	2.78388	1.60728	23.0845	36.9155	27.5	33				BC1-1-65	3	6.66667	1.52753	0.881917	2.87208	10.4612	5	8
2	2	10	23	8																			1	6	27	6			BC1-1-81	3	29.5	2.5	1.44338	23.2897	35.7103	27	32				BC1-1-81	3	8.33333	2.08167	1.20185	3.16219	13.5045	6	10
2	2	11	35.5	7																			1	7	35.5	6			BC1-1-36	3	37.6667	5.10718	2.94863	24.9797	50.3536	34	43.5				BC1-1-36	3	7	1	0.57735	4.51586	9.48414	6	8
2	2	12	35.5	32																			1	8	19.5	10			BC1-1-42	3	25.8333	5.57524	3.21887	11.9837	39.683	19.5	30				BC1-1-42	3	10	1	0.57735	7.51586	12.4841	9	11
2	2	13	67	12																			1	9	26	12			BC1-1-50	3	31.6667	8.14453	4.70225	11.4345	51.8988	26	41				BC1-1-50	3	11.6667	0.57735	0.333333	10.2324	13.1009	11	12
2	2	14	33.5	8																			1	10	24	6			BC1-1-63	3	25.6667	3.78594	2.18581	16.2619	35.0715	23	30				BC1-1-63	3	7.33333	1.1547	0.666667	4.4649	10.2018	6	8
2	2	15	19	9																			1	11	36	6			F152	3	36.6667	1.60728	0.927961	32.674	40.6594	35.5	38.5				F152	3	5.66667	1.52753	0.881917	1.87208	9.46125	4	7
3	1	1	62	17																			1	12	31	27			ThS98-94	3	37.6667	7.97392	4.60374	17.8584	57.475	31	46.5				ThS98-94	3	29.6667	2.51661	1.45297	23.4151	35.9183	27	32
3	1	2	50	15																			1	13	69	9			F4-19	3	69	2	1.1547	64.0317	73.9683	67	71				F4-19	3	10.6667	1.52753	0.881917	6.87208	14.4612	9	12
3	1	3	58.5	13																			1	14	30	7			UT5	3	32.3333	2.02073	1.16667	27.3136	37.3531	30	33.5				UT5	3	7.66667	0.57735	0.333333	6.23245	9.10088	7	8
3	1	4	56	16																			1	15	18	8			KK3	3	18.5	0.5	0.288675	17.2579	19.7421	18	19				KK3	3	8.33333	0.57735	0.333333	6.89912	9.76755	8	9
3	1	5	49	11																			2	1	55	15			Total	45	35.1889	12.3396	1.83947	31.4817	38.8961	18	71				Total	45	10.1111	5.7573	0.858247	8.38143	11.8408	4	32
3	1	6	47.5	15																			2	2	30	7
3	1	7	66	13																			2	3	37	10		ANOVA												ANOVA
3	1	8	50	23																			2	4	33.5	9				Sum of Squares	df	Mean Square	F	Sig.								Sum of Squares	df	Mean Square	F	Sig.
3	1	9	45.5	15																			2	5	33	7		TH	Between Groups	6208.31	14	443.451	27.0764	3.37993e-13	**					TN	Between Groups	1407.11	14	100.508	58.7384	6.99441e-18	**
3	1	10	34.5	13																			2	6	29.5	9			Within Groups	491.333	30	16.3778									Within Groups	51.3333	30	1.71111
3	1	11	60	6																			2	7	43.5	8			Total	6699.64	44										Total	1458.44	44
3	1	12	69.5	35																			2	8	28	9
3	1	13	84.5	19																			2	9	28	12		TH												TN
3	1	14	55	10																			2	10	23	8		Duncana												Duncana
3	1	15	34.5	15																			2	11	35.5	7		G	N	Subset for alpha = 0.05										G	N	Subset for alpha = 0.05
3	2	1	53	12																			2	12	35.5	32				h	g	f	e	d	c	b	a					g	f	e	d	c	b	a
3	2	2	28.5	7																			2	13	67	12		KK3	3	18.5										F152	3	5.66667
3	2	3	40.5	10																			2	14	33.5	8		BC1-1-63	3		25.6667									BC1-1-65	3	6.66667	6.66667
3	2	4	34	8																			2	15	19	9		BC1-1-42	3		25.8333	25.8333								BC1-1-36	3	7	7
3	2	5	29.5	5																			3	1	53	12		BC1-1-21	3		27.8333	27.8333								BC1-1-21	3	7.33333	7.33333
3	2	6	32	10																			3	2	28.5	7		BC1-1-81	3		29.5	29.5	29.5							BC1-1-63	3	7.33333	7.33333
3	2	7	34	7																			3	3	40.5	10		BC1-1-65	3		30	30	30	30						UT5	3	7.66667	7.66667	7.66667
3	2	8	30	11																			3	4	34	8		BC1-1-50	3		31.6667	31.6667	31.6667	31.6667						BC1-1-68	3	8	8	8
3	2	9	41	11																			3	5	29.5	5		UT5	3		32.3333	32.3333	32.3333	32.3333	32.3333					BC1-1-81	3		8.33333	8.33333	8.33333
3	2	10	30	8																			3	6	32	10		BC1-1-68	3			33.5	33.5	33.5	33.5					KK3	3		8.33333	8.33333	8.33333
3	2	11	38.5	4																			3	7	34	7		F152	3				36.6667	36.6667	36.6667					BC1-1-44	3			10	10	10
3	2	12	46.5	30																			3	8	30	11		BC1-1-36	3					37.6667	37.6667					BC1-1-42	3			10	10	10
3	2	13	71	11																			3	9	41	11		ThS98-94	3					37.6667	37.6667					F4-19	3				10.6667	10.6667
3	2	14	33.5	8																			3	10	30	8		BC1-1-44	3						39.5					BC1-1-50	3					11.6667	11.6667
3	2	15	18.5	8																			3	11	38.5	4		BC1-1-7	3							52.5				BC1-1-7	3						13.3333
																							3	12	46.5	30		F4-19	3								69			ThS98-94	3							29.6667
																							3	13	71	11		Sig.		1	0.0881341	0.0506033	0.0639765	0.0506033	0.0639765	1	1			Sig.		0.0652829	0.188827	0.0621091	0.0581121	0.163982	0.129137	1
																							3	14	33.5	8		Means for groups in homogeneous subsets are displayed.												Means for groups in homogeneous subsets are displayed.
																							3	15	18.5	8		a. Uses Harmonic Mean Sample Size = 3.000.												a. Uses Harmonic Mean Sample Size = 3.000.
																												BC1-1-7				BC1-1-44				BC1-1-50				F4-19
																												DS	FC	%		DS	FC	%		DS	FC	%		DS	FC	%
																											TH	52.5	65.3	80.3982		39.5	57.2	69.0559		31.7	39.8	79.6482		69	94.5	73.0159
																											TN	13.3	17.33	76.7455		10	13.33	75.0188		11.7	15	78		10.7	18.67	57.3112
																											LT	131.2	152.5	86.0328		141.3	157	90		149.7	155.8	96.0847		126.2	144.1	87.5781
																											VBC	29.11	39.43	73.827		24.58	32.3	76.0991		36.64	38.52	95.1194		29.47	36.62	80.4752
																											CT	5.99	5.35	111.963		4.64	3.79	122.427		4.97	3.99	124.561		4.35	3.63	119.835
																											SCD	15.57	12.3	126.585		15.38	13.4	114.776		11.12	9.63	115.472		10.12	8.23	122.965
																											gs	0.027	0.287	9.40767
																											E	0.3	2.977	10.0773
																											WUE	52.96	12.68	417.666
																											CT	0.64		10.6845		0.85		18.319		0.98		19.7183		0.72		16.5517
																											SCD	3.27		21.0019		1.98		12.8739		1.49		13.3993		1.89		18.6759
																											TH	12.8		19.6018		17.7		30.9441		8.1		20.3518		25.5		26.9841
																											TN	4.03		23.2545		3.33		24.9812		3.3		22		7.97		42.6888
																											LT	21.3		13.9672		15.7		10		6.1		3.91528		17.9		12.4219
																											VBC	10.32		26.173		7.72		23.9009		1.88		4.88058		7.15		19.5248
																											gs	0.26		90.5923
																											E	2.677		89.9227
																											WUE	40.28		76.0574

## Sheet: Anatomy
No.	Plot no.	Var.	Water	90 days after transplanting
				leaf thickness			average	cuticle thickness			average	vertical lengh of bulliformcell			average	stomatal crypt depth			average			Plot no.	Var.	Water	LT (100µm)	TRT	Rep.	Main_plot	Sub_plot	LT (100µm)		Var.	Water	LT (100µm)	SD	SE
				(LT; 100µm)				(CT; 20µm)				(VBC; 20µm)				(SCD; 100µm)										1	1	1	1	152.117
				1	2	3		1	2	3		1	2	3		1	2	3								2	1	1	2	150.383
1	101-1	BC1-1-7	FC	150.94	153.59	151.82	152.117	6.35	5.52	5.17	5.68	45.87	40.46	43.57	43.3	15.27	13.44	12.56	13.7567			101-1	BC1-1-7	FC	152.117	3	1	1	3	158.21		BC1-1-7	FC	152.541	0.548172	0.316487
2	101-2	BC1-1-21	FC	153.68	151.84	145.63	150.383	4.75	5.11	4.87	4.91	38.06	38.16	34.84	37.02	9.56	10.59	11.46	10.5367			101-2	BC1-1-21	FC	150.383	4	1	1	4	151.017		BC1-1-50	FC	155.766	5.61667	3.24279
3	101-3	BC1-1-44	FC	150.75	162.16	161.72	158.21	3.78	2.09	2.73	2.86667	42.68	37.21	31.03	36.9733	15.73	13.93	15.51	15.0567			101-3	BC1-1-44	FC	158.21	5	1	1	5	155.507		BC1-1-63	FC	178.598	1.29602	0.748258
4	101-4	BC1-1-68	FC	148.86	149.23	154.96	151.017	5.15	4.85	4.33	4.77667	38.37	39.01	44.47	40.6167	11.78	11.16	9.82	10.92			101-4	BC1-1-68	FC	151.017	6	1	1	6	153.23		F4-19	FC	144.114	3.26562	1.88541
5	101-5	BC1-1-65	FC	158.92	153.12	154.48	155.507	4.53	5.53	5.07	5.04333	34.76	35.92	36.48	35.72	11.59	9.42	11.86	10.9567			101-5	BC1-1-65	FC	155.507	7	1	1	7	165.853		BC1-1-44	FC	157.032	2.16529	1.25013
6	101-6	BC1-1-81	FC	145.17	153.45	161.07	153.23	3.31	4.24	4.85	4.13333	28.16	32.8	35.86	32.2733	11.29	17.17	13.24	13.9			101-6	BC1-1-81	FC	153.23	8	1	1	8	152.267		BC1-1-68	FC	148.043	2.87855	1.66193
7	101-7	BC1-1-36	FC	161.62	169.01	166.93	165.853	4.61	4.41	3.75	4.25667	47.28	54.29	48.14	49.9033	10.4	11.77	11.79	11.32			101-7	BC1-1-36	FC	165.853	9	1	1	9	152.317		BC1-1-81	FC	154.717	1.30967	0.756138
8	101-8	BC1-1-42	FC	145.35	153.36	158.09	152.267	4.21	3.72	4.59	4.17333	36.28	29.28	32.39	32.65	9.63	10.16	9.65	9.81333			101-8	BC1-1-42	FC	152.267	10	1	1	10	179.777		BC1-1-36	FC	166.077	1.07914	0.623042
9	101-9	BC1-1-50	FC	148.39	154.92	153.64	152.317	3.49	3.91	4.61	4.00333	37.22	44.13	39.09	40.1467	7.15	8.82	6.98	7.65			101-9	BC1-1-50	FC	152.317	11	1	1	11	170.223		ThS98-94	FC	122.154	2.71724	1.5688
10	101-10	BC1-1-63	FC	179.23	184.65	175.45	179.777	3.09	2.79	3.12	3	38.72	39.62	37.43	38.59	11.49	11.06	9.98	10.8433			101-10	BC1-1-63	FC	179.777	12	1	1	12	121.05		KK3	FC	154.768	0.908578	0.524568
11	101-11	F152	FC	173.13	171.86	165.68	170.223	5.3	3.1	4.64	4.34667	42.43	42.67	48.48	44.5267	4.93	7.67	6.66	6.42			101-11	F152	FC	170.223	13	1	1	13	144.3		F152	FC	170.159	1.10807	0.639746
12	101-12	ThS98-94	FC	118.13	123.75	121.27	121.05	5.5	5.36	4.99	5.28333	28.19	27.95	27.88	28.0067	6.78	8.83	11.97	9.19333			101-12	ThS98-94	FC	121.05	14	1	1	14	170.957		UT5	FC	170.732	2.31484	1.33647
13	101-13	F4-19	FC	137.23	140.94	154.73	144.3	2.47	3.07	3.78	3.10667	37.57	35.07	38.4	37.0133	6.78	5.89	10.71	7.79333			101-13	F4-19	FC	144.3	15	1	1	15	153.73		BC1-1-21	FC	149.278	0.977095	0.564126
14	101-14	UT5	FC	187.53	164.73	160.61	170.957	3.65	2.79	3.1	3.18	46.56	39.72	39.42	41.9	7.35	5.15	11.79	8.09667			101-14	UT5	FC	170.957	1	1	2	1	129.647		BC1-1-65	FC	155.129	0.407735	0.235406
15	101-15	KK3	FC	151.62	154.85	154.72	153.73	3.93	4.1	4.44	4.15667	36.98	36.07	38.62	37.2233	8.39	9.96	8.58	8.97667			101-15	KK3	FC	153.73	2	1	2	2	141.123		BC1-1-42	FC	150.637	1.96828	1.13639
31	201-1	BC1-1-7	FC	150.23	153.83	152.98	152.347	5.34	5.59	4.44	5.12333	34.88	35.5	41.24	37.2067	13.74	10.53	8.86	11.0433			201-1	BC1-1-7	FC	152.347	3	1	2	3	142.65
32	201-2	BC1-1-21	FC	148.49	152.45	144.65	148.53	4	3.64	4.12	3.92	38.76	40.34	33.03	37.3767	10.87	12.5	11.26	11.5433			201-2	BC1-1-21	FC	148.53	4	1	2	4	140.613
33	201-3	BC1-1-44	FC	153.44	160.65	160.97	158.353	4.46	4.65	4.41	4.50667	28.41	27.97	24.09	26.8233	12.65	12.92	14.78	13.45			201-3	BC1-1-44	FC	158.353	5	1	2	5	144.75
34	201-4	BC1-1-68	FC	142.83	147.48	145.5	145.27	4.15	3.81	3.91	3.95667	31.31	27.25	25.6	28.0533	10.99	11.99	11.42	11.4667			201-4	BC1-1-68	FC	145.27	6	1	2	6	141.817
35	201-5	BC1-1-65	FC	152.95	157.4	153.74	154.697	4.54	3.44	2.81	3.59667	35.75	33.59	33.59	34.31	7.58	7.76	6.74	7.36			201-5	BC1-1-65	FC	154.697	7	1	2	7	150.123
36	201-6	BC1-1-81	FC	154.29	158.76	154.05	155.7	2.78	3.38	2.92	3.02667	37.92	35.38	36.59	36.63	11.45	6.77	15.51	11.2433			201-6	BC1-1-81	FC	155.7	8	1	2	8	139.173
37	201-7	BC1-1-36	FC	168.96	165.67	160.75	165.127	3.15	4.23	3.87	3.75	53.86	43.98	43.73	47.19	8.86	7.99	9.22	8.69			201-7	BC1-1-36	FC	165.127	9	1	2	9	150.3
38	201-8	BC1-1-42	FC	153.59	152.73	147.26	151.193	2.73	3.61	2.99	3.11	30.96	30.86	35.28	32.3667	10.13	9.38	10.55	10.02			201-8	BC1-1-42	FC	151.193	10	1	2	10	156.083
39	201-9	BC1-1-50	FC	148.06	154.51	155.63	152.733	4.78	4.05	3.33	4.05333	42.64	39.59	37.65	39.96	5.78	10.97	12.89	9.88			201-9	BC1-1-50	FC	152.733	11	1	2	11	154.777
40	201-10	BC1-1-63	FC	174.26	182.3	175.07	177.21	3.57	3.03	3.51	3.37	53.92	50.27	48.71	50.9667	10.72	10.11	12	10.9433			201-10	BC1-1-63	FC	177.21	12	1	2	12	113.36
41	201-11	F152	FC	167.19	165.02	174.85	169.02	3.15	3.14	4.36	3.55	55.17	47.81	47.86	50.28	7.97	8.34	6.11	7.47333			201-11	F152	FC	169.02	13	1	2	13	129.613
42	201-12	ThS98-94	FC	127.14	118.18	115.17	120.163	6.8	5.99	4.96	5.91667	28.5	27.86	22.61	26.3233	6.63	6.11	6.6	6.44667			201-12	ThS98-94	FC	120.163	14	1	2	14	163.663
43	201-13	F4-19	FC	147.08	143.27	131.93	140.76	4.29	4.08	3.73	4.03333	40.76	36.99	34.3	37.35	6.99	7.41	7.5	7.3			201-13	F4-19	FC	140.76	15	1	2	15	141.403
44	201-14	UT5	FC	162.57	178.83	177.38	172.927	3.31	2.47	2.87	2.88333	39.12	42.92	37.55	39.8633	7.15	7.99	13.7	9.61333			201-14	UT5	FC	172.927	1	2	1	1	152.347
45	201-15	KK3	FC	151.18	157.43	156.85	155.153	3.33	3.32	3.46	3.37	38.56	42.59	42.29	41.1467	9.22	9.16	8.18	8.85333			201-15	KK3	FC	155.153	2	2	1	2	148.53
61	301-1	BC1-1-7	FC	153.05	150.78	155.65	153.16	5.76	4.67	5.29	5.24	36.1	35.61	41.59	37.7667	12.89	12.94	10.44	12.09			301-1	BC1-1-7	FC	153.16	3	2	1	3	158.353
62	301-2	BC1-1-21	FC	150.64	143.33	152.79	148.92	4.27	4.21	5.29	4.59	38.92	38.9	36.94	38.2533	10.24	13.11	11.71	11.6867			301-2	BC1-1-21	FC	148.92	4	2	1	4	145.27
63	301-3	BC1-1-44	FC	152.55	152.41	158.64	154.533	4.45	4.41	3.13	3.99667	29.2	36.66	33.49	33.1167	13.46	11.05	10.59	11.7			301-3	BC1-1-44	FC	154.533	5	2	1	5	154.697
64	301-4	BC1-1-68	FC	151.29	148.9	143.34	147.843	4.69	5.15	4.97	4.93667	35.31	26.54	27.67	29.84	6.77	10.49	7.13	8.13			301-4	BC1-1-68	FC	147.843	6	2	1	6	155.7
65	301-5	BC1-1-65	FC	154.87	157.71	152.97	155.183	3.9	3.47	3.79	3.72	27.09	29.31	36.13	30.8433	10.15	7.91	11.79	9.95			301-5	BC1-1-65	FC	155.183	7	2	1	7	165.127
66	301-6	BC1-1-81	FC	159.55	150.67	155.44	155.22	3.14	3.16	3.27	3.19	35.3	37.04	34.57	35.6367	11.25	12.08	11.57	11.6333			301-6	BC1-1-81	FC	155.22	8	2	1	8	151.193
67	301-7	BC1-1-36	FC	161.73	166.56	173.46	167.25	3.45	3.49	4.13	3.69	44.34	50.05	47.7	47.3633	10.44	11.7	12.5	11.5467			301-7	BC1-1-36	FC	167.25	9	2	1	9	152.733
68	301-8	BC1-1-42	FC	146.49	146.62	152.24	148.45	4.23	4.69	4.48	4.46667	28.71	29.36	27.65	28.5733	8.06	9.65	8.54	8.75			301-8	BC1-1-42	FC	148.45	10	2	1	10	177.21
69	301-9	BC1-1-50	FC	164.02	166.49	156.23	162.247	3.96	3.9	3.87	3.91	34.38	39.11	32.87	35.4533	10.04	11.82	12.25	11.37			301-9	BC1-1-50	FC	162.247	11	2	1	11	169.02
70	301-10	BC1-1-63	FC	178.56	175.14	182.72	178.807	5.68	3.95	4.78	4.80333	41.97	36.77	44.54	41.0933	10.95	11.54	10.35	10.9467			301-10	BC1-1-63	FC	178.807	12	2	1	12	120.163
71	301-11	F152	FC	178.09	160.63	174.98	171.233	4.81	4.44	4.73	4.66	36.55	42.48	34.86	37.9633	13.01	9.34	8.64	10.33			301-11	F152	FC	171.233	13	2	1	13	140.76
72	301-12	ThS98-94	FC	125.75	121.51	128.49	125.25	6.07	5.13	5.64	5.61333	30.2	27.75	29.6	29.1833	7.36	10.55	8.71	8.87333			301-12	ThS98-94	FC	125.25	14	2	1	14	172.927
73	301-13	F4-19	FC	148.54	146.89	146.42	147.283	4.44	3.14	3.68	3.75333	32.59	37.5	36.42	35.5033	9.98	9.58	9.24	9.6			301-13	F4-19	FC	147.283	15	2	1	15	155.153
74	301-14	UT5	FC	168.83	167.66	168.45	168.313	4.23	3.97	4.48	4.22667	47.42	48.94	50.25	48.87	12.05	10.45	11.22	11.24			301-14	UT5	FC	168.313	1	2	2	1	131.33
75	301-15	KK3	FC	151.35	157.31	157.6	155.42	4.02	4.31	3.88	4.07	37.58	35.72	40.45	37.9167	9.59	8.38	7.95	8.64			301-15	KK3	FC	155.42	2	2	2	2	142.087
16	102-1	BC1-1-7	RF	131.64	129.63	127.67	129.647	5.63	6.65	5.54	5.94	32.39	26.47	27.68	28.8467	15.26	18.52	14.73	16.17			102-1	BC1-1-7	RF	129.647	3	2	2	3	140.177		Var.	Water	LT (100µm)	SD	SE
17	102-2	BC1-1-21	RF	142.8	138.09	142.48	141.123	5.54	5.04	5.18	5.25333	32.24	35.64	25.62	31.1667	13.26	14.89	12.39	13.5133			102-2	BC1-1-21	RF	141.123	4	2	2	4	138.9
18	102-3	BC1-1-44	RF	140.9	141.35	145.7	142.65	3.76	3.08	4.61	3.81667	23	28.62	27.24	26.2867	18.4	17.66	20.51	18.8567			102-3	BC1-1-44	RF	142.65	5	2	2	5	147.433
19	102-4	BC1-1-68	RF	141.94	137.55	142.35	140.613	4.2	5.85	5.97	5.34	34.19	31.49	28.07	31.25	15.98	13.25	14.32	14.5167			102-4	BC1-1-68	RF	140.613	6	2	2	6	141.793		BC1-1-7	Rain-fed	131.189	1.47673	0.852592
20	102-5	BC1-1-65	RF	145.02	142.22	147.01	144.75	5.24	5.61	5.29	5.38	27.68	23.89	22.26	24.61	13.82	11.79	11.86	12.49			102-5	BC1-1-65	RF	144.75	7	2	2	7	153.07		BC1-1-50	RF	149.74	1.13846	0.657292
21	102-6	BC1-1-81	RF	142.79	141.38	141.28	141.817	5.52	3.07	3.96	4.18333	24.09	27.8	26.54	26.1433	16.5	16.67	18.16	17.11			102-6	BC1-1-81	RF	141.817	8	2	2	8	137.643		BC1-1-63	RF	160.682	4.59833	2.65485
22	102-7	BC1-1-36	RF	146.94	151.09	152.34	150.123	3.76	4.24	4.99	4.33	33.48	38.71	34.51	35.5667	10.61	13.79	15.43	13.2767			102-7	BC1-1-36	RF	150.123	9	2	2	9	148.43		F4-19	RF	126.24	2.92299	1.68759
23	102-8	BC1-1-42	RF	136.84	138.88	141.8	139.173	4.7	4.95	4.7	4.78333	23.88	29.86	25.87	26.5367	10.24	9.81	10.42	10.1567			102-8	BC1-1-42	RF	139.173	10	2	2	10	165.28		BC1-1-44	RF	141.322	1.24669	0.71978
24	102-9	BC1-1-50	RF	149.38	150.29	151.23	150.3	3.98	5.3	5.86	5.04667	36.52	34.96	43.84	38.44	10.29	13.96	11.81	12.02			102-9	BC1-1-50	RF	150.3	11	2	2	11	159.367		BC1-1-68	RF	139.689	0.864673	0.499219
25	102-10	BC1-1-63	RF	158.78	152.83	156.64	156.083	5.07	5.55	4.95	5.19	31.85	30.86	33.84	32.1833	13	11.9	12.88	12.5933			102-10	BC1-1-63	RF	156.083	12	2	2	12	116.737		BC1-1-81	RF	142.192	0.67079	0.387281
26	102-11	F152	RF	162.8	154.43	147.1	154.777	5.09	5.78	5.74	5.53667	34.11	25.75	36.06	31.9733	9.1	8.12	10.13	9.11667			102-11	F152	RF	154.777	13	2	2	13	124.65		BC1-1-36	RF	151.211	1.61761	0.933929
27	102-12	ThS98-94	RF	113.67	115.21	111.2	113.36	5.83	7.43	6.35	6.53667	24.47	25.19	21.38	23.68	11.87	8.82	10.3	10.33			102-12	ThS98-94	RF	113.36	14	2	2	14	164.723		ThS98-94	RF	115.947	2.29597	1.32558
28	102-13	F4-19	RF	128.72	135.24	124.88	129.613	4.55	3.95	4.19	4.23	29.48	32.42	30.38	30.76	8.38	8.89	9.1	8.79			102-13	F4-19	RF	129.613	15	2	2	15	139.96		KK3	RF	140.682	0.721667	0.416654
29	102-14	UT5	RF	164.12	165.26	161.61	163.663	4.28	4.14	3.95	4.12333	36.16	38.03	33.68	35.9567	6.98	10.53	9.56	9.02333			102-14	UT5	RF	163.663	1	3	1	1	153.16		F152	RF	156.656	2.40551	1.38882
30	102-15	KK3	RF	137.42	145.3	141.49	141.403	5.3	4.54	4.2	4.68	34.27	31.44	30.09	31.9333	10.32	10.32	9.67	10.1033			102-15	KK3	RF	141.403	2	3	1	2	148.92		UT5	RF	163.466	1.36744	0.78949
46	202-1	BC1-1-7	RF	129.94	135.51	128.54	131.33	5.71	6.09	6.51	6.10333	28.51	34.29	24.41	29.07	14.69	15.84	13.11	14.5467			202-1	BC1-1-7	RF	131.33	3	3	1	3	154.533		BC1-1-21	RF	141.412	0.586082	0.338375
47	202-2	BC1-1-21	RF	140.32	144.7	141.24	142.087	4.55	4.66	5.18	4.79667	34.88	27.92	31.82	31.54	13.5	14.05	14.28	13.9433			202-2	BC1-1-21	RF	142.087	4	3	1	4	147.843		BC1-1-65	RF	146.139	1.34416	0.77605
48	202-3	BC1-1-44	RF	134.53	141.14	144.86	140.177	4.64	4.91	5.25	4.93333	25.92	21.32	22.71	23.3167	19.51	14.36	11.84	15.2367			202-3	BC1-1-44	RF	140.177	5	3	1	5	155.183		BC1-1-42	RF	140.136	3.0879	1.7828
49	202-4	BC1-1-68	RF	140.17	135.45	141.08	138.9	5.38	4.79	4.72	4.96333	25.27	21.41	22.49	23.0567	11.71	11.93	13.45	12.3633			202-4	BC1-1-68	RF	138.9	6	3	1	6	155.22
50	202-5	BC1-1-65	RF	154.39	153.57	134.34	147.433	3.88	3.87	3.72	3.82333	24	23.94	29.43	25.79	9.98	7.34	8.67	8.66333			202-5	BC1-1-65	RF	147.433	7	3	1	7	167.25
51	202-6	BC1-1-81	RF	143.8	141.11	140.47	141.793	3.93	4.87	3.26	4.02	35.94	33.03	27.68	32.2167	14.31	13.81	14.45	14.19			202-6	BC1-1-81	RF	141.793	8	3	1	8	148.45
52	202-7	BC1-1-36	RF	158.09	155.58	145.54	153.07	3.54	4.51	3.53	3.86	47.02	34.28	38.67	39.99	9.28	8.6	9.94	9.27333			202-7	BC1-1-36	RF	153.07	9	3	1	9	162.247
53	202-8	BC1-1-42	RF	137.13	143.12	132.68	137.643	5.32	5.63	4.5	5.15	21.37	26.28	24.36	24.0033	11.28	11.59	11.71	11.5267			202-8	BC1-1-42	RF	137.643	10	3	1	10	178.807
54	202-9	BC1-1-50	RF	146	147.47	151.82	148.43	6.12	5.02	5.36	5.5	33.47	35.59	39.38	36.1467	7.97	7.67	13.98	9.87333			202-9	BC1-1-50	RF	148.43	11	3	1	11	171.233
55	202-10	BC1-1-63	RF	163.73	166.07	166.04	165.28	5.18	4.55	4.97	4.9	36.41	38.09	35.3	36.6	12.76	13.9	13.13	13.2633			202-10	BC1-1-63	RF	165.28	12	3	1	12	125.25
56	202-11	F152	RF	156.65	157.93	163.52	159.367	4.27	4.32	3.96	4.18333	37.06	32.12	38.56	35.9133	5.06	8.06	11.1	8.07333			202-11	F152	RF	159.367	13	3	1	13	147.283
57	202-12	ThS98-94	RF	116.99	115	118.22	116.737	7.11	6.33	5.95	6.46333	23.41	24.71	21.95	23.3567	10.25	9.15	9.67	9.69			202-12	ThS98-94	RF	116.737	14	3	1	14	168.313
58	202-13	F4-19	RF	123.2	129	121.75	124.65	4.44	4.13	4.37	4.31333	27.27	29.26	30.23	28.92	10.96	9.04	13.83	11.2767			202-13	F4-19	RF	124.65	15	3	1	15	155.42
59	202-14	UT5	RF	162.23	159.97	171.97	164.723	4.11	4.25	4.88	4.41333	29.97	35.75	44.79	36.8367	11.8	9.87	10.71	10.7933			202-14	UT5	RF	164.723	1	3	2	1	132.59
60	202-15	KK3	RF	137.13	139.65	143.1	139.96	5.33	6.69	4.34	5.45333	31.83	30.58	33.13	31.8467	10.42	10.13	9.05	9.86667			202-15	KK3	RF	139.96	2	3	2	2	141.027
76	302-1	BC1-1-7	RF	136.29	132.15	129.33	132.59	5.27	6.19	6.31	5.92333	27.41	27.96	32.82	29.3967	16.83	16.39	14.79	16.0033			302-1	BC1-1-7	RF	132.59	3	3	2	3	141.14
77	302-2	BC1-1-21	RF	148.33	135.23	139.52	141.027	5.13	4.49	4.97	4.86333	33.12	33.37	26.08	30.8567	13.9	16.36	12.89	14.3833			302-2	BC1-1-21	RF	141.027	4	3	2	4	139.553
78	302-3	BC1-1-44	RF	138	144.98	140.44	141.14	5.15	5.11	5.29	5.18333	22.78	23.67	25.92	24.1233	11.05	14.16	10.92	12.0433			302-3	BC1-1-44	RF	141.14	5	3	2	5	146.233
79	302-4	BC1-1-68	RF	135.34	143.28	140.04	139.553	5.29	6.31	4.35	5.31667	26.07	26	28.8	26.9567	12.51	13.57	14.26	13.4467			302-4	BC1-1-68	RF	139.553	6	3	2	6	142.967
80	302-5	BC1-1-65	RF	148.62	145.62	144.46	146.233	4.23	4.6	4.97	4.6	27.62	27.73	25.13	26.8267	9.96	17.1	16.47	14.51			302-5	BC1-1-65	RF	146.233	7	3	2	7	150.44
81	302-6	BC1-1-81	RF	140.3	144.9	143.7	142.967	4.27	4.13	3.99	4.13	34.72	30.45	28.94	31.37	13.71	14.76	12.14	13.5367			302-6	BC1-1-81	RF	142.967	8	3	2	8	143.59
82	302-7	BC1-1-36	RF	147.99	152.59	150.74	150.44	4.09	3.84	3.21	3.71333	37.81	42.3	38.24	39.45	12.09	15.72	13.29	13.7			302-7	BC1-1-36	RF	150.44	9	3	2	9	150.49
83	302-8	BC1-1-42	RF	142.25	140.18	148.34	143.59	5.13	4.51	4.47	4.70333	23.81	25.45	21.48	23.58	14.77	13.57	13.98	14.1067			302-8	BC1-1-42	RF	143.59	10	3	2	10	160.682
84	302-9	BC1-1-50	RF	151.01	152.63	147.83	150.49	4.69	4.19	4.17	4.35	38.69	35.01	32.28	35.3267	11.45	10.99	12	11.48			302-9	BC1-1-50	RF	150.49	11	3	2	11	155.823
85	302-10	BC1-1-63	RF	161.255	159.45	161.34	160.682	5.125	4.6	5.1	4.94167	34.13	34.475	34.57	34.3917	12.88	12.9	13.005	12.9283			302-10	BC1-1-63	RF	160.682	12	3	2	12	117.743
86	302-11	F152	RF	151.17	150.65	165.65	155.823	5.2	4.87	4.54	4.87	31.56	31.2	32.17	31.6433	10.4	10.72	11.45	10.8567			302-11	F152	RF	155.823	13	3	2	13	124.457
87	302-12	ThS98-94	RF	117.4	119	116.83	117.743	5.21	6.14	6.49	5.94667	23.53	21.39	20.93	21.95	12.93	10.58	13.63	12.38			302-12	ThS98-94	RF	117.743	14	3	2	14	162.01
88	302-13	F4-19	RF	125.4	126.81	121.16	124.457	3.94	4.77	4.79	4.5	27.74	26.23	32.24	28.7367	10.38	10.54	9.99	10.3033			302-13	F4-19	RF	124.457	15	3	2	15	140.682
89	302-14	UT5	RF	163.66	158.34	164.03	162.01	3.96	4.58	4.5	4.34667	35.37	32.95	34.6	34.3067	12.86	13.55	13.88	13.43			302-14	UT5	RF	162.01
90	302-15	KK3	RF	137.275	142.475	142.295	140.682	5.315	5.615	4.27	5.06667	33.05	31.01	31.61	31.89	10.37	10.225	9.36	9.985			302-15	KK3	RF	140.682
																																	FC													DS
																																	Descriptives													Descriptives
																						Tests of Between-Subjects Effects													N	Mean	Std. Deviation	Std. Error	95% Confidence Interval for Mean		Minimum	Maximum						N	Mean
																						Dependent Variable:	L																Lower Bound	Upper Bound
																						Source	Type III Sum of Squares	df	Mean Square	F	Sig.						L	1	3	152.543	0.546291	0.315401	151.186	153.9	152.12	153.16				L	BC1-1-7	3	131.19
																						Corrected Model	17411.887a	29	600.41	125.484	1.05588e-43		%SS					2	3	149.277	0.975209	0.563037	146.854	151.699	148.53	150.38					BC1-1-21	3	141.413
																						Intercept	2.00385e+06	1	2.00385e+06	418800	4.9382e-117							3	3	157.03	2.16619	1.25065	151.649	162.411	154.53	158.35					BC1-1-44	3	141.323
																						W	3350.73	1	3350.73	700.295	8.77782e-35	**	18.9318					4	3	148.043	2.88039	1.66299	140.888	155.199	145.27	151.02					BC1-1-68	3	139.687
																						G	13583.4	14	970.241	202.778	5.18082e-45	**	76.7467					5	3	155.13	0.407308	0.23516	154.118	156.142	154.7	155.51					BC1-1-65	3	146.137
																						W * G	477.787	14	34.1276	7.13259	2.23043e-08	**	2.69952					6	3	154.717	1.30967	0.756138	151.463	157.97	153.23	155.7					BC1-1-81	3	142.193
																						Error	287.085	60	4.78474				1.62204					7	3	166.077	1.07802	0.622397	163.399	168.755	165.13	167.25					BC1-1-36	3	151.21
																						Total	2.02155e+06	90										8	3	150.637	1.9692	1.13692	145.745	155.528	148.45	152.27					BC1-1-42	3	140.133
																						Corrected Total	17699	89					100					9	3	155.767	5.61847	3.24383	141.81	169.724	152.32	162.25					BC1-1-50	3	149.74
																						a. R Squared = .984 (Adjusted R Squared = .976)												10	3	178.6	1.29781	0.749289	175.376	181.824	177.21	179.78					BC1-1-63	3	160.68
																						Grand Mean	149.21											11	3	170.157	1.10636	0.638757	167.408	172.905	169.02	171.23					F152	3	156.657
																						CV	1.47											12	3	122.153	2.71846	1.5695	115.4	128.906	120.16	125.25					ThS98-94	3	115.947
																																		13	3	144.113	3.26401	1.88447	136.005	152.222	140.76	147.28					F4-19	3	126.24
																						Tests of Between-Subjects Effects												14	3	170.733	2.31833	1.33849	164.974	176.492	168.31	172.93					UT5	3	163.463
																						Dependent Variable:	L											15	3	154.767	0.907873	0.524161	152.511	157.022	153.73	155.42					KK3	3	140.68
																						Source	Type III Sum of Squares	df	Mean Square	F	Sig.							Total	45	155.316	13.1006	1.95292	151.38	159.252	120.16	179.78					Total	45	143.113
																						Corrected Model	13583.370a	14	970.241	17.681	2.46305e-18
																						Intercept	2.00385e+06	1	2.00385e+06	36516.8	1.41677e-102						ANOVA													ANOVA
																						TRT	13583.4	14	970.241	17.681	2.46305e-18								Sum of Squares	df	Mean Square	F	Sig.									Sum of Squares	df
																						Error	4115.6	75	54.8747								L	Between Groups	7391.77	14	527.984	99.1485	3.66129e-21	**						L	Between Groups	6669.39	14
																						Total	2.02155e+06	90										Within Groups	159.755	30	5.32518										Within Groups	127.329	30
																						Corrected Total	17699	89										Total	7551.53	44											Total	6796.71	44
																						a. R Squared = .767 (Adjusted R Squared = .724)
																																	LT													LT
																						LT											Duncana													Duncana
																						TRT		N	Subset								G	N	Subset for alpha = 0.05											G	N	Subset for alpha = 0.05
																									g	f	e	d	c	b	a				j	i	h	g	f	e	d	c	b	a				h	g
																						Duncana,b	12	6	119.05								ThS98-94	3	122.153											ThS98-94	3	115.947
																							13	6		135.177							F4-19	3		144.113										F4-19	3		126.24
																							1	6		141.867	141.867						BC1-1-68	3			148.043									BC1-1-7	3
																							4	6		143.865	143.865	143.865					BC1-1-21	3			149.277	149.277								BC1-1-68	3
																							2	6			145.345	145.345					BC1-1-42	3			150.637	150.637	150.637							BC1-1-42	3
																							8	6			145.385	145.385					BC1-1-7	3				152.543	152.543	152.543						KK3	3
																							15	6			147.723	147.723					BC1-1-81	3					154.717	154.717	154.717					BC1-1-44	3
																							6	6			148.455	148.455					KK3	3					154.767	154.767	154.767					BC1-1-21	3
																							3	6			149.177	149.177					BC1-1-65	3						155.13	155.13					BC1-1-81	3
																							5	6			150.633	150.633	150.633				BC1-1-50	3						155.767	155.767					BC1-1-65	3
																							9	6				152.753	152.753				BC1-1-44	3							157.03					BC1-1-50	3
																							7	6					158.643	158.643			BC1-1-36	3								166.077				BC1-1-36	3
																							11	6						163.407	163.407		F152	3									170.157			F152	3
																							14	6						167.098	167.098		UT5	3									170.733			BC1-1-63	3
																							10	6							169.64		BC1-1-63	3										178.6		UT5	3
																							Sig.		1	0.0575152	0.0834041	0.0790795	0.0800402	0.0645797	0.173675		Sig.		1	1	0.203584	0.110888	0.0522145	0.136045	0.282891	1	0.761675	1		Sig.		1	1
																						Means for groups in homogeneous subsets are displayed. Based on observed means. The error term is Mean Square(Error) = 54.875.											Means for groups in homogeneous subsets are displayed.													Means for groups in homogeneous subsets are displayed.
																						a. Uses Harmonic Mean Sample Size = 6.000.											a. Uses Harmonic Mean Sample Size = 3.000.													a. Uses Harmonic Mean Sample Size = 3.000.
																						b. Alpha = .05.
							Plot no.	Var.	Water	LT (100µm)	CT (20µm)	VBC	SCD		DTI
															rep	Sub_plot	LT (100µm)	CT (20µm)	VBC	SCD		Descriptives												Descriptives												Descriptives
							rep	Sub_plot	Main_plot	LT (100µm)	CT (20µm)	VBC	SCD		1	1	0.852284	1.04577	0.666205	1.17543				N	Mean	Std. Deviation	Std. Error	95% Confidence Interval for Mean		Minimum	Maximum					N	Mean	Std. Deviation	Std. Error	95% Confidence Interval for Mean		Minimum	Maximum					N	Mean
							1	1	1	152.117	5.68	43.3	13.7567		1	2	0.938424	1.06993	0.841887	1.28251								Lower Bound	Upper Bound											Lower Bound	Upper Bound
							1	2	1	150.383	4.91	37.02	10.5367		1	3	0.90165	1.3314	0.710963	1.25238		L	1	3	0.86	0.01	0.0057735	0.835159	0.884841	0.85	0.87			CT	1	3	1.12333	0.0702377	0.0405518	0.948853	1.29781	1.05	1.19			VBC	1	3	0.743333
							1	3	1	158.21	2.86667	36.9733	15.0567		1	4	0.931111	1.11793	0.769389	1.32937			2	3	0.95	0.01	0.0057735	0.925159	0.974841	0.94	0.96				2	3	1.11667	0.0896289	0.0517472	0.894016	1.33932	1.06	1.22				2	3	0.83
							1	4	1	151.017	4.77667	40.6167	10.92		1	5	0.930828	1.06675	0.68897	1.13995			3	3	0.9	0.01	0.0057735	0.875159	0.924841	0.89	0.91				3	3	1.24	0.130767	0.0754983	0.915157	1.56484	1.09	1.33				3	3	0.77
							1	5	1	155.507	5.04333	35.72	10.9567		1	6	0.925515	1.0121	0.81006	1.23094			4	3	0.943333	0.0152753	0.00881917	0.905388	0.981279	0.93	0.96				4	3	1.15	0.0888819	0.051316	0.929205	1.37079	1.08	1.25				4	3	0.83
							1	6	1	153.23	4.13333	32.2733	13.9		1	7	0.905157	1.01723	0.712711	1.17285			5	3	0.94	0.01	0.0057735	0.915159	0.964841	0.93	0.95				5	3	1.12333	0.10116	0.0584047	0.872038	1.37463	1.06	1.24				5	3	0.77
							1	7	1	165.853	4.25667	49.9033	11.32		1	8	0.914011	1.14617	0.812762	1.03499			6	3	0.92	0.01	0.0057735	0.895159	0.944841	0.91	0.93				6	3	1.21	0.174356	0.100664	0.776876	1.64312	1.01	1.33				6	3	0.856667
							1	8	1	152.267	4.17333	32.65	9.81333		1	9	0.98676	1.26062	0.957489	1.57124			7	3	0.913333	0.0152753	0.00881917	0.875388	0.951279	0.9	0.93				7	3	1.02	0.01	0.0057735	0.995159	1.04484	1.01	1.03				7	3	0.796667
							1	9	1	152.317	4.00333	40.1467	7.65		1	10	0.868207	1.73	0.833981	1.16139			8	3	0.93	0.034641	0.02	0.843947	1.01605	0.91	0.97				8	3	1.28667	0.327159	0.188886	0.473957	2.09938	1.05	1.66				8	3	0.793333
							1	10	1	179.777	3	38.59	10.8433		1	11	0.909256	1.27377	0.718072	1.42004			9	3	0.963333	0.0305505	0.0176383	0.887442	1.03922	0.93	0.99				9	3	1.24333	0.125831	0.0726483	0.930753	1.55591	1.11	1.36				9	3	0.953333
							1	11	1	170.223	4.34667	44.5267	6.42		1	12	0.936473	1.23722	0.845513	1.12364			10	3	0.9	0.03	0.0173205	0.825476	0.974524	0.87	0.93				10	3	1.40333	0.352326	0.203415	0.528108	2.27856	1.03	1.73				10	3	0.796667
							1	12	1	121.05	5.28333	28.0067	9.19333		1	13	0.898221	1.36159	0.831052	1.12789			11	3	0.92	0.0173205	0.01	0.876973	0.963027	0.91	0.94				11	3	1.16667	0.110604	0.0638575	0.89191	1.44142	1.05	1.27				11	3	0.753333
							1	13	1	144.3	3.10667	37.0133	7.79333		1	14	0.957338	1.29665	0.858154	1.11445			12	3	0.95	0.0173205	0.01	0.906973	0.993027	0.94	0.97				12	3	1.13	0.0964365	0.0556776	0.890438	1.36956	1.06	1.24				12	3	0.83
							1	14	1	170.957	3.18	41.9	8.09667		1	15	0.919816	1.1259	0.857885	1.12551			13	3	0.88	0.0264575	0.0152753	0.814276	0.945724	0.85	0.9				13	3	1.21	0.145258	0.083865	0.849158	1.57084	1.07	1.36				13	3	0.803333
							1	15	1	153.73	4.15667	37.2233	8.97667		2	1	0.862047	1.19128	0.781312	1.31724			14	3	0.956667	0.0057735	0.00333333	0.942324	0.971009	0.95	0.96				14	3	1.28667	0.250267	0.144491	0.66497	1.90836	1.03	1.53				14	3	0.826667
							2	1	1	152.347	5.12333	37.2067	11.0433		2	2	0.956619	1.22364	0.843842	1.20791			15	3	0.91	0.01	0.0057735	0.885159	0.934841	0.9	0.92				15	3	1.33	0.257099	0.148436	0.69133	1.96867	1.13	1.62				15	3	0.823333
							2	2	1	148.53	3.92	37.3767	11.5433		2	3	0.885214	1.09467	0.869268	1.13284			Total	45	0.922444	0.0327633	0.00488407	0.912601	0.932288	0.85	0.99				Total	45	1.20267	0.178598	0.0266238	1.14901	1.25632	1.01	1.73				Total	45	0.811778
							2	3	1	158.353	4.50667	26.8233	13.45		2	4	0.956151	1.25442	0.821887	1.0782
							2	4	1	145.27	3.95667	28.0533	11.4667		2	5	0.953048	1.06302	0.751676	1.17708		ANOVA												ANOVA												ANOVA
							2	5	1	154.697	3.59667	34.31	7.36		2	6	0.910683	1.32819	0.879516	1.26208				Sum of Squares	df	Mean Square	F	Sig.								Sum of Squares	df	Mean Square	F	Sig.								Sum of Squares	df
							2	6	1	155.7	3.02667	36.63	11.2433		2	7	0.926985	1.02933	0.847425	1.06713		L	Between Groups	0.0363644	14	0.00259746	7.1709	3.39978e-06						CT	Between Groups	0.409347	14	0.029239	0.882348	0.584022						VBC	Between Groups	0.107591	14
							2	7	1	165.127	3.75	47.19	8.69		2	8	0.91038	1.65595	0.741607	1.15037			Within Groups	0.0108667	30	0.000362222									Within Groups	0.994133	30	0.0331378									Within Groups	0.133867	30
							2	8	1	151.193	3.11	32.3667	10.02		2	9	0.971825	1.35691	0.904571	0.999325			Total	0.0472311	44										Total	1.40348	44										Total	0.241458	44
							2	9	1	152.733	4.05333	39.96	9.88		2	10	0.932679	1.45401	0.718116	1.212
							2	10	1	177.21	3.37	50.9667	10.9433		2	11	0.942886	1.1784	0.714267	1.08029		LT												CT												VBC
							2	11	1	169.02	3.55	50.28	7.47333		2	12	0.971483	1.09239	0.887299	1.5031		Duncana												Duncana												Duncana
							2	12	1	120.163	5.91667	26.3233	6.44667		2	13	0.88555	1.06942	0.774297	1.54475		Var	N	Subset for alpha = 0.05										Var	N	Subset for alpha = 0.05										Var	N	Subset for alpha = 0.05
							2	13	1	140.76	4.03333	37.35	7.3		2	14	0.952562	1.53064	0.924074	1.12275				1	2	3	4	5	6							1	2											1	2
							2	14	1	172.927	2.88333	39.8633	9.61333		2	15	0.902075	1.6182	0.773979	1.11446		1	3	0.86										7	3	1.02										1	3	0.743333
							2	15	1	155.153	3.37	41.1467	8.85333		3	1	0.865696	1.13041	0.778376	1.32368		13	3	0.88	0.88									2	3	1.11667	1.11667									11	3	0.753333
							3	1	1	153.16	5.24	37.7667	12.09		3	2	0.946996	1.05955	0.80664	1.23075		3	3		0.9	0.9								1	3	1.12333	1.12333									3	3	0.77
							3	2	1	148.92	4.59	38.2533	11.6867		3	3	0.91333	1.29691	0.728435	1.02934		10	3		0.9	0.9								5	3	1.12333	1.12333									5	3	0.77
							3	3	1	154.533	3.99667	33.1167	11.7		3	4	0.943927	1.07698	0.903374	1.65396		15	3		0.91	0.91	0.91							12	3	1.13	1.13									8	3	0.793333
							3	4	1	147.843	4.93667	29.84	8.13		3	5	0.942326	1.23656	0.869772	1.45829		7	3		0.913333	0.913333	0.913333							4	3	1.15	1.15									10	3	0.796667
							3	5	1	155.183	3.72	30.8433	9.95		3	6	0.921058	1.29467	0.880273	1.16361		6	3			0.92	0.92	0.92						11	3	1.16667	1.16667									7	3	0.796667
							3	6	1	155.22	3.19	35.6367	11.6333		3	7	0.899492	1.00632	0.832923	1.18649		11	3			0.92	0.92	0.92						6	3	1.21	1.21									13	3	0.803333
							3	7	1	167.25	3.69	47.3633	11.5467		3	8	0.967262	1.05299	0.825245	1.61219		8	3			0.93	0.93	0.93	0.93					13	3	1.21	1.21									15	3	0.823333
							3	8	1	148.45	4.46667	28.5733	8.75		3	9	0.927538	1.11253	0.996427	1.00967		5	3				0.94	0.94	0.94					3	3	1.24	1.24									14	3	0.826667
							3	9	1	162.247	3.91	35.4533	11.37		3	10	0.898634	1.0288	0.836916	1.18103		4	3				0.943333	0.943333	0.943333					9	3	1.24333	1.24333									4	3	0.83	0.83
							3	10	1	178.807	4.80333	41.0933	10.9467		3	11	0.910006	1.04506	0.833524	1.05098		2	3					0.95	0.95					8	3	1.28667	1.28667									2	3	0.83	0.83
							3	11	1	171.233	4.66	37.9633	10.33		3	12	0.940067	1.05938	0.752142	1.39519		12	3					0.95	0.95					14	3	1.28667	1.28667									12	3	0.83	0.83
							3	12	1	125.25	5.61333	29.1833	8.87333		3	13	0.845015	1.19893	0.809408	1.07326		14	3						0.956667					15	3	1.33	1.33									6	3	0.856667	0.856667
							3	13	1	147.283	3.75333	35.5033	9.6		3	14	0.96255	1.02839	0.701998	1.19484		9	3						0.963333					10	3		1.40333									9	3		0.953333
							3	14	1	168.313	4.22667	48.87	11.24		3	15	0.905171	1.24488	0.841055	1.15567		Sig.		0.207927	0.0627016	0.102416	0.0701944	0.102416	0.0701944					Sig.		0.0895183	0.115038									Sig.		0.0906593	0.0500433
							3	15	1	155.42	4.07	37.9167	8.64									Means for groups in homogeneous subsets are displayed.												Means for groups in homogeneous subsets are displayed.												Means for groups in homogeneous subsets are displayed.
							1	1	2	129.647	5.94	28.8467	16.17									a. Uses Harmonic Mean Sample Size = 3.000.												a. Uses Harmonic Mean Sample Size = 3.000.												a. Uses Harmonic Mean Sample Size = 3.000.
							1	2	2	141.123	5.25333	31.1667	13.5133
							1	3	2	142.65	3.81667	26.2867	18.8567
							1	4	2	140.613	5.34	31.25	14.5167
							1	5	2	144.75	5.38	24.61	12.49
							1	6	2	141.817	4.18333	26.1433	17.11
							1	7	2	150.123	4.33	35.5667	13.2767
							1	8	2	139.173	4.78333	26.5367	10.1567
							1	9	2	150.3	5.04667	38.44	12.02
							1	10	2	156.083	5.19	32.1833	12.5933
							1	11	2	154.777	5.53667	31.9733	9.11667
							1	12	2	113.36	6.53667	23.68	10.33
							1	13	2	129.613	4.23	30.76	8.79
							1	14	2	163.663	4.12333	35.9567	9.02333
							1	15	2	141.403	4.68	31.9333	10.1033
							2	1	2	131.33	6.10333	29.07	14.5467
							2	2	2	142.087	4.79667	31.54	13.9433
							2	3	2	140.177	4.93333	23.3167	15.2367
							2	4	2	138.9	4.96333	23.0567	12.3633
							2	5	2	147.433	3.82333	25.79	8.66333
							2	6	2	141.793	4.02	32.2167	14.19
							2	7	2	153.07	3.86	39.99	9.27333
							2	8	2	137.643	5.15	24.0033	11.5267
							2	9	2	148.43	5.5	36.1467	9.87333
							2	10	2	165.28	4.9	36.6	13.2633
							2	11	2	159.367	4.18333	35.9133	8.07333
							2	12	2	116.737	6.46333	23.3567	9.69
							2	13	2	124.65	4.31333	28.92	11.2767
							2	14	2	164.723	4.41333	36.8367	10.7933
							2	15	2	139.96	5.45333	31.8467	9.86667
							3	1	2	132.59	5.92333	29.3967	16.0033
							3	2	2	141.027	4.86333	30.8567	14.3833
							3	3	2	141.14	5.18333	24.1233	12.0433
							3	4	2	139.553	5.31667	26.9567	13.4467
							3	5	2	146.233	4.6	26.8267	14.51
							3	6	2	142.967	4.13	31.37	13.5367
							3	7	2	150.44	3.71333	39.45	13.7
							3	8	2	143.59	4.70333	23.58	14.1067
							3	9	2	150.49	4.35	35.3267	11.48
							3	10	2	160.682	4.94167	34.3917	12.9283
							3	11	2	155.823	4.87	31.6433	10.8567
							3	12	2	117.743	5.94667	21.95	12.38
							3	13	2	124.457	4.5	28.7367	10.3033
							3	14	2	162.01	4.34667	34.3067	13.43
							3	15	2	140.682	5.06667	31.89	9.985
[truncated: 84 more columns]

## Sheet: Pn
No.	90 DAT																												FAC-RCBD														FC
	Plot no.	Var.	Water	Pn	Cond	Trmmol	WUE							SD	SE														Rep.	Main_plot	Sub_plot	Pn (µmol CO₂ m¯² s¯¹)											Rep.	Main_plot	Sub_plot	Pn (µmol CO₂ m¯² s¯¹)
									No.	Plot no.	Genotype	Water	Pn																1	1	1	35.6		Tests of Between-Subjects Effects									1	1	1	35.6
													90 DAT																1	1	2	34.89		Dependent Variable: Pn	Pn								1	1	2	34.89		Descriptives
1	101-1	BC1-1-7	FC	35.6	0.234	2.753	12.9313		1	101-1	BC1-1-7	FC	37.7	2.20681	1.2741														1	1	3	38.54		Source	Type III Sum of Squares	df	Mean Square	F	Sig.				1	1	3	38.54
2	101-2	BC1-1-21	FC	34.89	0.201	2.378	14.672		9	101-9	BC1-1-50	FC	37.72	1.52148	0.878427														1	1	4	34.59		Corrected Model	5807.472a	29	200.258	90.9364	1.27144e-39		%SS		1	1	4	34.59
3	101-3	BC1-1-44	FC	38.54	0.318	2.699	14.2794		10	101-10	BC1-1-63	FC	33.68	1.64037	0.947066														1	1	5	37.06		Intercept	67244.9	1	67244.9	30535.7	6.11209e-83				1	1	5	37.06		Pn	1
4	101-4	BC1-1-68	FC	34.59	0.296	2.76	12.5326		13	101-13	F4-19	FC	29.44	0.3005	0.173494														1	1	6	29.77		W	3904.18	1	3904.18	1772.88	2.94163e-46	**	65.7314		1	1	6	29.77			2
5	101-5	BC1-1-65	FC	37.06	0.301	2.796	13.2546		3	101-3	BC1-1-44	FC	39.15	0.547814	0.31628														1	1	7	26.84		G	1388.99	14	99.2138	45.0527	1.68245e-26	**	23.3853		1	1	7	26.84			3
6	101-6	BC1-1-81	FC	29.77	0.213	2.001	14.8776		4	101-4	BC1-1-68	FC	35.79	1.11	0.640859														1	1	8	32.63		W * G	514.297	14	36.7355	16.6815	1.07181e-15	**	8.65878		1	1	8	32.63			4
7	101-7	BC1-1-36	FC	26.84	0.168	1.841	14.579		6	101-6	BC1-1-81	FC	30.43	1.11727	0.645058														1	1	9	36.59		Error	132.13	60	2.20217				2.22457		1	1	9	36.59			5
8	101-8	BC1-1-42	FC	32.63	0.235	2.369	13.7737		7	101-7	BC1-1-36	FC	27.15	1.33233	0.76922														1	1	10	32.44		Total	73184.5	90							1	1	10	32.44			6
9	101-9	BC1-1-50	FC	36.59	0.255	2.603	14.0569		12	101-12	ThS98-94	FC	32.17	0.590931	0.341174														1	1	11	35.79		Corrected Total	5939.6	89					100		1	1	11	35.79			7
10	101-10	BC1-1-63	FC	32.44	0.271	2.749	11.8007		15	101-15	KK3	FC	35.69	0.43715	0.252389														1	1	12	31.51		a. R Squared = .978 (Adjusted R Squared = .967)									1	1	12	31.51			8
11	101-11	F152	FC	35.79	0.294	2.915	12.2779		11	101-11	F152	FC	36.75	1.47635	0.852369														1	1	13	29.46		Grand Mean	27.334								1	1	13	29.46			9
12	101-12	ThS98-94	FC	31.51	0.214	2.204	14.2967		14	101-14	UT5	FC	27.98	1.19887	0.69217														1	1	14	26.9		CV	5.43								1	1	14	26.9			10
13	101-13	F4-19	FC	29.46	0.198	2.249	13.0992		2	101-2	BC1-1-21	FC	32.44	2.27651	1.31434														1	1	15	35.83											1	1	15	35.83			11
14	101-14	UT5	FC	26.9	0.248	2.442	11.0156		5	101-5	BC1-1-65	FC	38.8	1.52915	0.882855														1	2	1	16.23		Tests of Between-Subjects Effects									2	1	1	37.5			12
15	101-15	KK3	FC	35.83	0.277	2.937	12.1995		8	101-8	BC1-1-42	FC	33.92	3.39413	1.9596														1	2	2	21.42		Dependent Variable:	Pn								2	1	2	32.04			13
31	201-1	BC1-1-7	FC	37.5	0.267	2.998	12.5083		16	102-1	BC1-1-7	Rain-fed	16.46	0.955981	0.551936														1	2	3	25.97		Source	Type III Sum of Squares	df	Mean Square	F	Sig.				2	1	3	39.31			14
32	201-2	BC1-1-21	FC	32.04	0.218	2.251	14.2337		17	102-2	BC1-1-21	RF	21.34	0.653682	0.377403														1	2	4	14.68		Corrected Model	1388.994a	14	99.2138	1.63517	0.0891427				2	1	4	36.78			15
33	201-3	BC1-1-44	FC	39.31	0.328	3.264	12.0435		18	102-3	BC1-1-44	RF	26.88	1.5245	0.88017														1	2	5	33.54		Intercept	67244.9	1	67244.9	1108.28	1.12397e-46				2	1	5	39.41			Total
34	201-4	BC1-1-68	FC	36.78	0.317	2.903	12.6697		19	102-4	BC1-1-68	RF	13.69	0.877097	0.506392														1	2	6	19.63		TRT	1388.99	14	99.2138	1.63517	0.0891427				2	1	6	31.72
35	201-5	BC1-1-65	FC	39.41	0.324	3.003	13.1235		20	102-5	BC1-1-65	RF	31.5	1.81364	1.04711														1	2	7	18.26		Error	4550.61	75	60.6748						2	1	7	28.61		ANOVA
36	201-6	BC1-1-81	FC	31.72	0.25	2.583	12.2803		21	102-6	BC1-1-81	RF	18.54	1.7512	1.01106														1	2	8	16.24		Total	73184.5	90							2	1	8	31.36
37	201-7	BC1-1-36	FC	28.61	0.182	1.971	14.5155		22	102-7	BC1-1-36	RF	17.17	1.12663	0.650461														1	2	9	25.13		Corrected Total	5939.6	89							2	1	9	37.12		Pn	Between Groups
38	201-8	BC1-1-42	FC	31.36	0.181	2.356	13.3107		23	102-8	BC1-1-42	RF	17.08	1.31879	0.761402														1	2	10	28.22		a. R Squared = .234 (Adjusted R Squared = .091)									2	1	10	33.06			Within Groups
39	201-9	BC1-1-50	FC	37.12	0.273	2.715	13.6722		24	102-9	BC1-1-50	RF	26.84	1.5027	0.867583														1	2	11	21.04											2	1	11	36.01			Total
40	201-10	BC1-1-63	FC	33.06	0.289	2.866	11.5352		25	102-10	BC1-1-63	RF	26.09	2.3681	1.36722														1	2	12	16.22		Pn									2	1	12	32.65		Pn
41	201-11	F152	FC	36.01	0.296	3.198	11.2602		26	102-11	F152	RF	21.07	1.39524	0.805543														1	2	13	25.85		Duncana,b									2	1	13	29.73		Duncana
42	201-12	ThS98-94	FC	32.65	0.236	2.573	12.6895		27	102-12	ThS98-94	RF	16.96	0.783071	0.452106														1	2	14	12.27		TRT	N	Subset							2	1	14	27.77		G	N
43	201-13	F4-19	FC	29.73	0.29	2.253	13.1957		28	102-13	F4-19	RF	24.95	1.17554	0.6787														1	2	15	19.26				c	b	a					2	1	15	36.04
44	201-14	UT5	FC	27.77	0.254	2.685	10.3426		29	102-14	UT5	RF	12.36	1.37721	0.795131														2	1	1	37.5		14	6	20.17			a				3	1	1	40		BC1-1-36	3
45	201-15	KK3	FC	36.04	0.303	2.942	12.2502		30	102-15	KK3	RF	20.29	0.917551	0.529748														2	1	2	32.04		7	6	22.16	22.16		ab				3	1	2	30.39		UT5	3
61	301-1	BC1-1-7	FC	40	0.36	3.177	12.5905																						2	1	3	39.31		6	6	24.485	24.485	24.485	a-c				3	1	3	39.6		F4-19	3
62	301-2	BC1-1-21	FC	30.39	0.229	2.154	14.1086																						2	1	4	36.78		12	6	24.565	24.565	24.565	a-c				3	1	4	36		BC1-1-81	3
63	301-3	BC1-1-44	FC	39.6	0.335	3.547	11.1644		DTI				Descriptives																2	1	5	39.41		4	6	24.74	24.74	24.74	a-c				3	1	5	39.93		ThS98-94	3
64	301-4	BC1-1-68	FC	36	0.305	2.893	12.4438		rep	Sub_plot	Pn				N	Mean	Std. Deviation	Std. Error	95% Confidence Interval for Mean		Minimum	Maximum							2	1	6	31.72		8	6	25.5	25.5	25.5	a-c				3	1	6	29.8		BC1-1-21	3
65	301-5	BC1-1-65	FC	39.93	0.383	3.267	12.2222		1	1	0.455899								Lower Bound	Upper Bound									2	1	7	28.61		2	6	26.89	26.89	26.89	a-c				3	1	7	26		BC1-1-63	3
66	301-6	BC1-1-81	FC	29.8	0.227	2.346	12.7025		1	2	0.613929		Pn	1	3	0.44	0.043589	0.0251661	0.331719	0.548281	0.39	0.47							2	1	8	31.36		1	6	27.08	27.08	27.08	a-c				3	1	8	37.77		BC1-1-42	3
67	301-7	BC1-1-36	FC	26	0.166	1.738	14.9597		1	3	0.673845			2	3	0.656667	0.0568624	0.0328295	0.515413	0.797921	0.61	0.72							2	1	9	37.12		13	6	27.195	27.195	27.195	a-c				3	1	9	39.45		KK3	3
68	301-8	BC1-1-42	FC	37.77	0.301	2.541	14.8642		1	4	0.4244			3	3	0.683333	0.0321455	0.0185592	0.603479	0.763187	0.66	0.72							2	1	10	33.06		15	6	27.99	27.99	27.99	a-c				3	1	10	35.54		BC1-1-68	3
69	301-9	BC1-1-50	FC	39.45	0.279	2.857	13.8082		1	5	0.905019			4	3	0.38	0.0360555	0.0208167	0.290433	0.469567	0.35	0.42							2	1	11	36.01		11	6	28.91	28.91	28.91	a-c				3	1	11	38.45		F152	3
70	301-10	BC1-1-63	FC	35.54	0.295	3.178	11.1831		1	6	0.659389			5	3	0.813333	0.085049	0.0491031	0.60206	1.02461	0.75	0.91							2	1	12	32.65		10	6	29.885	29.885	29.885	a-c				3	1	12	32.35		BC1-1-7	3
71	301-11	F152	FC	38.45	0.319	3.244	11.8527		1	7	0.680328			6	3	0.61	0.0781025	0.0450925	0.415983	0.804017	0.52	0.66							2	1	13	29.73		9	6		32.28	32.28	bc				3	1	13	29.13		BC1-1-50	3
72	301-12	ThS98-94	FC	32.35	0.231	2.339	13.8307		1	8	0.497702			7	3	0.633333	0.0416333	0.024037	0.52991	0.736756	0.6	0.68							2	1	14	27.77		3	6			33.015	c				3	1	14	29.27		BC1-1-65	3
73	301-13	F4-19	FC	29.13	0.136	2.134	13.6504		1	9	0.6868			8	3	0.506667	0.0802081	0.0463081	0.307419	0.705915	0.43	0.59							2	1	15	36.04		5	6			35.15	c				3	1	15	35.2		BC1-1-44	3
74	301-14	UT5	FC	29.27	0.269	2.85	10.2702		1	10	0.869914			9	3	0.713333	0.0321455	0.0185592	0.633479	0.793187	0.69	0.75							2	2	1	17.51		Sig.		0.0763512	0.0645404	0.0522539										Sig.
75	301-15	KK3	FC	35.2	0.269	2.863	12.2948		1	11	0.587874			10	3	0.776667	0.106927	0.0617342	0.511046	1.04229	0.66	0.87							2	2	2	20.65		Means for groups in homogeneous subsets are displayed. Based on observed means. The error term is Mean Square(Error) = 60.675.														Means for groups in homogeneous subsets are displayed.
16	102-1	BC1-1-7	RF	16.23	0.027	0.308	52.6948		1	12	0.514757			11	3	0.573333	0.0568624	0.0328295	0.432079	0.714587	0.51	0.62							2	2	3	26.03		a. Uses Harmonic Mean Sample Size = 6.000.														a. Uses Harmonic Mean Sample Size = 3.000.
17	102-2	BC1-1-21	RF	21.42	0.225	2.397	8.93617		1	13	0.877461			12	3	0.523333	0.0152753	0.00881917	0.485388	0.561279	0.51	0.54							2	2	4	13.01		b. Alpha = .05.
18	102-3	BC1-1-44	RF	25.97	0.152	1.549	16.7657		1	14	0.456134			13	3	0.846667	0.0493288	0.02848	0.724127	0.969206	0.79	0.88							2	2	5	30.89
19	102-4	BC1-1-68	RF	14.68	0.132	1.456	10.0824		1	15	0.537538			14	3	0.446667	0.061101	0.0352767	0.294883	0.59845	0.38	0.5							2	2	6	16.52
20	102-5	BC1-1-65	RF	33.54	0.122	1.296	25.8796		2	1	0.466933			15	3	0.566667	0.023094	0.0133333	0.509298	0.624035	0.54	0.58							2	2	7	17.24
21	102-6	BC1-1-81	RF	19.63	0.059	0.533	36.8293		2	2	0.644507			Total	45	0.611333	0.144955	0.0216085	0.567784	0.654882	0.35	0.91							2	2	8	18.6
22	102-7	BC1-1-36	RF	18.26	0.053	0.548	33.3212		2	3	0.662172																		2	2	9	27.95
23	102-8	BC1-1-42	RF	16.24	0.014	0.152	106.842		2	4	0.353725		ANOVA																2	2	10	26.51
24	102-9	BC1-1-50	RF	25.13	0.034	0.376	66.8351		2	5	0.783811				Sum of Squares	df	Mean Square	F	Sig.										2	2	11	22.48
25	102-10	BC1-1-63	RF	28.22	0.118	1.244	22.6849		2	6	0.520807		Pn	Between Groups	0.82132	14	0.0586657	17.054	1.45639e-10										2	2	12	17.78
26	102-11	F152	RF	21.04	0.024	0.309	68.0906		2	7	0.602587			Within Groups	0.1032	30	0.00344												2	2	13	23.62
27	102-12	ThS98-94	RF	16.22	0.018	0.239	67.8661		2	8	0.593112			Total	0.92452	44													2	2	14	13.78
28	102-13	F4-19	RF	25.85	0.025	0.218	118.578		2	9	0.752963																		2	2	15	21.02
29	102-14	UT5	RF	12.27	0.027	0.28	43.8214		2	10	0.801875		Pn																3	1	1	40
30	102-15	KK3	RF	19.26	0.018	0.212	90.8491		2	11	0.624271		Duncana																3	1	2	30.39
46	202-1	BC1-1-7	RF	17.51	0.034	0.334	52.4251		2	12	0.544564		Var	N	Subset for alpha = 0.05														3	1	3	39.6
47	202-2	BC1-1-21	RF	20.65	0.219	2.26	9.13717		2	13	0.794484				1	2	3	4	5	6	7	8							3	1	4	36
48	202-3	BC1-1-44	RF	26.03	0.155	1.763	14.7646		2	14	0.496219		4	3	0.38														3	1	5	39.93
49	202-4	BC1-1-68	RF	13.01	0.12	1.358	9.58027		2	15	0.583241		1	3	0.44	0.44													3	1	6	29.8
50	202-5	BC1-1-65	RF	30.89	0.122	1.188	26.0017		3	1	0.391		14	3	0.446667	0.446667													3	1	7	26
51	202-6	BC1-1-81	RF	16.52	0.037	0.425	38.8706		3	2	0.722277		8	3		0.506667	0.506667												3	1	8	37.77
52	202-7	BC1-1-36	RF	17.24	0.05	0.506	34.0711		3	3	0.723232		12	3		0.523333	0.523333												3	1	9	39.45
53	202-8	BC1-1-42	RF	18.6	0.018	0.207	89.8551		3	4	0.371667		15	3			0.566667	0.566667											3	1	10	35.54
54	202-9	BC1-1-50	RF	27.95	0.039	0.405	69.0123		3	5	0.753068		11	3			0.573333	0.573333											3	1	11	38.45
55	202-10	BC1-1-63	RF	26.51	0.117	1.102	24.0563		3	6	0.653356		6	3			0.61	0.61	0.61										3	1	12	32.35
56	202-11	F152	RF	22.48	0.033	0.327	68.7462		3	7	0.615769		7	3				0.633333	0.633333										3	1	13	29.13
57	202-12	ThS98-94	RF	17.78	0.027	0.32	55.5625		3	8	0.434207		2	3				0.656667	0.656667										3	1	14	29.27
58	202-13	F4-19	RF	23.62	0.016	0.197	119.898		3	9	0.695564		3	3					0.683333	0.683333									3	1	15	35.2
59	202-14	UT5	RF	13.78	0.032	0.285	48.3509		3	10	0.662352		9	3					0.713333	0.713333	0.713333								3	2	1	15.64
60	202-15	KK3	RF	21.02	0.023	0.236	89.0678		3	11	0.512094		10	3						0.776667	0.776667	0.776667							3	2	2	21.95
76	302-1	BC1-1-7	RF	15.64	0.023	0.291	53.7457		3	12	0.521793		5	3							0.813333	0.813333							3	2	3	28.64
77	302-2	BC1-1-21	RF	21.95	0.255	2.465	8.90467		3	13	0.871267		13	3								0.846667							3	2	4	13.38
78	302-3	BC1-1-44	RF	28.64	0.161	1.839	15.5737		3	14	0.376836		Sig.		0.198541	0.12128	0.0611941	0.102024	0.0611941	0.0740831	0.0562601	0.177363							3	2	5	30.07
79	302-4	BC1-1-68	RF	13.38	0.129	1.395	9.5914		3	15	0.584943		Means for groups in homogeneous subsets are displayed.																3	2	6	19.47
80	302-5	BC1-1-65	RF	30.07	0.116	1.032	29.1376						a. Uses Harmonic Mean Sample Size = 3.000.																3	2	7	16.01
81	302-6	BC1-1-81	RF	19.47	0.042	0.461	42.2343																						3	2	8	16.4
82	302-7	BC1-1-36	RF	16.01	0.047	0.497	32.2133																						3	2	9	27.44
83	302-8	BC1-1-42	RF	16.4	0.015	0.163	100.613																						3	2	10	23.54
84	302-9	BC1-1-50	RF	27.44	0.038	0.395	69.4684																						3	2	11	19.69
85	302-10	BC1-1-63	RF	23.54	0.101	1.032	22.8101																						3	2	12	16.88
86	302-11	F152	RF	19.69	0.021	0.294	66.9728																						3	2	13	25.38
87	302-12	ThS98-94	RF	16.88	0.024	0.254	66.4567																						3	2	14	11.03
88	302-13	F4-19	RF	25.38	0.019	0.206	123.204																						3	2	15	20.59
89	302-14	UT5	RF	11.03	0.019	0.254	43.4252
90	302-15	KK3	RF	20.59	0.019	0.218	94.4495
[truncated: 22 more columns]

## Sheet: gs
No.	90 DAT													SD	SE												FAC-RCBD													FC
	Plot no.	Genotype	Water	Pn (µmol CO₂ m¯² s¯¹)	Cond	Trmmol	WUE		No.	Plot no.	Var.	Water	Cond														Rep.	Main_plot	Sub_plot	Cond										Rep.	Main_plot	Sub_plot	Cond		Descriptives
													90 DAT														1	1	1	0.234		Tests of Between-Subjects Effects								1	1	1	0.234				N	Mean	Std. Deviation
									1	101-1	BC1-1-7	FC	0.287	0.0653376	0.0377227												1	1	2	0.201		Dependent Variable: gs	gs							1	1	2	0.201
1	101-1	BC1-1-7	FC	35.6	0.234	2.753	12.9313		9	101-9	BC1-1-50	FC	0.269	0.01249	0.0072111												1	1	3	0.318		Source	Type III Sum of Squares	df	Mean Square	F	Sig.			1	1	3	0.318		gs	1	3	0.286667	0.0665833
2	101-2	BC1-1-21	FC	34.89	0.201	2.378	14.672		10	101-10	BC1-1-63	FC	0.285	0.01249	0.0072111												1	1	4	0.296		Corrected Model	1.121a	29	0.038654	62.6821	5.82877e-35		%SS	1	1	4	0.296			2	3	0.216667	0.0152753
3	101-3	BC1-1-44	FC	38.54	0.318	2.699	14.2794		13	101-13	F4-19	FC	0.208	0.0774855	0.0447363												1	1	5	0.301		Intercept	2.50333	1	2.50333	4059.46	8.19337e-57			1	1	5	0.301			3	3	0.33	0.01
4	101-4	BC1-1-68	FC	34.59	0.296	2.76	12.5326		3	101-3	BC1-1-44	FC	0.327	0.008544	0.00493288												1	1	6	0.213		W	0.84681	1	0.84681	1373.21	4.735e-43	**	73.1291	1	1	6	0.213			4	3	0.31	0.01
5	101-5	BC1-1-65	FC	37.06	0.301	2.796	13.2546		4	101-4	BC1-1-68	FC	0.306	0.0105357	0.00608276												1	1	7	0.168		G	0.165182	14	0.0117987	19.1331	4.52593e-17	**	14.2649	1	1	7	0.168			5	3	0.333333	0.0416333
6	101-6	BC1-1-81	FC	29.77	0.213	2.001	14.8776		6	101-6	BC1-1-81	FC	0.23	0.0186815	0.0107858												1	1	8	0.235		W * G	0.108973	14	0.00778381	12.6224	4.72921e-13	**	9.41076	1	1	8	0.235			6	3	0.23	0.02
7	101-7	BC1-1-36	FC	26.84	0.168	1.841	14.579		7	101-7	BC1-1-36	FC	0.172	0.0087178	0.00503322												1	1	9	0.255		Error	0.037	60	0.000616667				3.19526	1	1	9	0.255			7	3	0.173333	0.0057735
8	101-8	BC1-1-42	FC	32.63	0.235	2.369	13.7737		12	101-12	ThS98-94	FC	0.227	0.0115326	0.00665833												1	1	10	0.271		Total	3.6613	90						1	1	10	0.271			8	3	0.24	0.06
9	101-9	BC1-1-50	FC	36.59	0.255	2.603	14.0569		15	101-15	KK3	FC	0.283	0.0177764	0.0102632												1	1	11	0.294		Corrected Total	1.15797	89					100	1	1	11	0.294			9	3	0.27	0.01
10	101-10	BC1-1-63	FC	32.44	0.271	2.749	11.8007		11	101-11	F152	FC	0.303	0.0138924	0.00802081												1	1	12	0.214		a. R Squared = .968 (Adjusted R Squared = .953)								1	1	12	0.214			10	3	0.286667	0.0152753
11	101-11	F152	FC	35.79	0.294	2.915	12.2779		14	101-14	UT5	FC	0.257	0.0108167	0.006245												1	1	13	0.198		Grand Mean	0.1668							1	1	13	0.198			11	3	0.303333	0.0152753
12	101-12	ThS98-94	FC	31.51	0.214	2.204	14.2967		2	101-2	BC1-1-21	FC	0.216	0.0141067	0.00814453												1	1	14	0.248		CV	14.89							1	1	14	0.248			12	3	0.226667	0.0152753
13	101-13	F4-19	FC	29.46	0.198	2.249	13.0992		5	101-5	BC1-1-65	FC	0.336	0.0422966	0.0244199												1	1	15	0.277										1	1	15	0.277			13	3	0.21	0.0754983
14	101-14	UT5	FC	26.9	0.248	2.442	11.0156		8	101-8	BC1-1-42	FC	0.239	0.0600999	0.0346987												1	2	1	0.027		Tests of Between-Subjects Effects								2	1	1	0.267			14	3	0.256667	0.011547
15	101-15	KK3	FC	35.83	0.277	2.937	12.1995		16	102-1	BC1-1-7	RF	0.028	0.00556776	0.00321455												1	2	2	0.225		Dependent Variable:	gs							2	1	2	0.218			15	3	0.283333	0.0152753
31	201-1	BC1-1-7	FC	37.5	0.267	2.998	12.5083		24	102-9	BC1-1-50	RF	0.037	0.00264575	0.00152753												1	2	3	0.152		Source	Type III Sum of Squares	df	Mean Square	F	Sig.			2	1	3	0.328			Total	45	0.263778	0.0538216
32	201-2	BC1-1-21	FC	32.04	0.218	2.251	14.2337		25	102-10	BC1-1-63	RF	0.112	0.00953939	0.00550757												1	2	4	0.132		Corrected Model	.165a	14	0.0117987	0.891337	0.571057			2	1	4	0.317
33	201-3	BC1-1-44	FC	39.31	0.328	3.264	12.0435		28	102-13	F4-19	RF	0.02	0.00458258	0.00264575												1	2	5	0.122		Intercept	2.50333	1	2.50333	189.115	3.39509e-22			2	1	5	0.324		ANOVA
34	201-4	BC1-1-68	FC	36.78	0.317	2.903	12.6697		18	102-3	BC1-1-44	RF	0.156	0.00458258	0.00264575												1	2	6	0.059		TRT	0.165182	14	0.0117987	0.891337	0.571057			2	1	6	0.25				Sum of Squares	df	Mean Square
35	201-5	BC1-1-65	FC	39.41	0.324	3.003	13.1235		19	102-4	BC1-1-68	RF	0.127	0.006245	0.00360555												1	2	7	0.053		Error	0.992783	75	0.0132371					2	1	7	0.182		gs	Between Groups	0.0924578	14	0.00660413
36	201-6	BC1-1-81	FC	31.72	0.25	2.583	12.2803		21	102-6	BC1-1-81	RF	0.046	0.0115326	0.00665833												1	2	8	0.014		Total	3.6613	90						2	1	8	0.181			Within Groups	0.035	30	0.00116667
37	201-7	BC1-1-36	FC	28.61	0.182	1.971	14.5155		22	102-7	BC1-1-36	RF	0.05	0.003	0.00173205												1	2	9	0.034		Corrected Total	1.15797	89						2	1	9	0.273			Total	0.127458	44
38	201-8	BC1-1-42	FC	31.36	0.181	2.356	13.3107		27	102-12	ThS98-94	RF	0.023	0.00458258	0.00264575												1	2	10	0.118		a. R Squared = .143 (Adjusted R Squared = -.017)								2	1	10	0.289		gs
39	201-9	BC1-1-50	FC	37.12	0.273	2.715	13.6722		30	102-15	KK3	RF	0.02	0.00264575	0.00152753												1	2	11	0.024										2	1	11	0.296		Duncana
40	201-10	BC1-1-63	FC	33.06	0.289	2.866	11.5352		26	102-11	F152	RF	0.026	0.006245	0.00360555												1	2	12	0.018		gs								2	1	12	0.236		G	N	Subset for alpha = 0.05
41	201-11	F152	FC	36.01	0.296	3.198	11.2602		29	102-14	UT5	RF	0.026	0.00655744	0.00378594												1	2	13	0.025		Duncana,b								2	1	13	0.29				f	e	d
42	201-12	ThS98-94	FC	32.65	0.236	2.573	12.6895		17	102-2	BC1-1-21	RF	0.233	0.0192873	0.0111355												1	2	14	0.027		TRT	N	Subset						2	1	14	0.254		BC1-1-36	3	0.173333
43	201-13	F4-19	FC	29.73	0.29	2.253	13.1957		20	102-5	BC1-1-65	RF	0.12	0.0034641	0.002												1	2	15	0.018				1						2	1	15	0.303		F4-19	3	0.21	0.21
44	201-14	UT5	FC	27.77	0.254	2.685	10.3426		23	102-8	BC1-1-42	RF	0.0156667	0.00208167	0.00120185												2	1	1	0.267		7	6	0.111667						3	1	1	0.36		BC1-1-21	3	0.216667	0.216667
45	201-15	KK3	FC	36.04	0.303	2.942	12.2502																				2	1	2	0.218		13	6	0.116667						3	1	2	0.229		ThS98-94	3	0.226667	0.226667	0.226667
61	301-1	BC1-1-7	FC	40	0.36	3.177	12.5905																				2	1	3	0.328		12	6	0.125						3	1	3	0.335		BC1-1-81	3	0.23	0.23	0.23
62	301-2	BC1-1-21	FC	30.39	0.229	2.154	14.1086																				2	1	4	0.317		8	6	0.128333						3	1	4	0.305		BC1-1-42	3		0.24	0.24
63	301-3	BC1-1-44	FC	39.6	0.335	3.547	11.1644																				2	1	5	0.324		6	6	0.138333						3	1	5	0.383		UT5	3		0.256667	0.256667
64	301-4	BC1-1-68	FC	36	0.305	2.893	12.4438																				2	1	6	0.25		14	6	0.141667						3	1	6	0.227		BC1-1-50	3		0.27	0.27
65	301-5	BC1-1-65	FC	39.93	0.383	3.267	12.2222																				2	1	7	0.182		15	6	0.151667						3	1	7	0.166		KK3	3			0.283333
66	301-6	BC1-1-81	FC	29.8	0.227	2.346	12.7025																				2	1	8	0.181		9	6	0.153333						3	1	8	0.301		BC1-1-7	3			0.286667
67	301-7	BC1-1-36	FC	26	0.166	1.738	14.9597																				2	1	9	0.273		1	6	0.156667						3	1	9	0.279		BC1-1-63	3			0.286667
68	301-8	BC1-1-42	FC	37.77	0.301	2.541	14.8642																				2	1	10	0.289		11	6	0.163333						3	1	10	0.295		F152	3
69	301-9	BC1-1-50	FC	39.45	0.279	2.857	13.8082																				2	1	11	0.296		10	6	0.2						3	1	11	0.319		BC1-1-68	3
70	301-10	BC1-1-63	FC	35.54	0.295	3.178	11.1831																				2	1	12	0.236		4	6	0.218333						3	1	12	0.231		BC1-1-44	3
71	301-11	F152	FC	38.45	0.319	3.244	11.8527																				2	1	13	0.29		5	6	0.226667						3	1	13	0.136		BC1-1-65	3
72	301-12	ThS98-94	FC	32.35	0.231	2.339	13.8307																				2	1	14	0.254		2	6	0.226667						3	1	14	0.269		Sig.		0.0775297	0.0693851	0.072023
73	301-13	F4-19	FC	29.13	0.136	2.134	13.6504																				2	1	15	0.303		3	6	0.243333						3	1	15	0.269		Means for groups in homogeneous subsets are displayed.
74	301-14	UT5	FC	29.27	0.269	2.85	10.2702																				2	2	1	0.034		Sig.		0.109222											a. Uses Harmonic Mean Sample Size = 3.000.
75	301-15	KK3	FC	35.2	0.269	2.863	12.2948																				2	2	2	0.219		Means for groups in homogeneous subsets are displayed. Based on observed means. The error term is Mean Square(Error) = .013.
16	102-1	BC1-1-7	RF	16.23	0.027	0.308	52.6948																				2	2	3	0.155		a. Uses Harmonic Mean Sample Size = 6.000.
17	102-2	BC1-1-21	RF	21.42	0.225	2.397	8.93617																				2	2	4	0.12		b. Alpha = .05.
18	102-3	BC1-1-44	RF	25.97	0.152	1.549	16.7657																				2	2	5	0.122
19	102-4	BC1-1-68	RF	14.68	0.132	1.456	10.0824																				2	2	6	0.037
20	102-5	BC1-1-65	RF	33.54	0.122	1.296	25.8796																				2	2	7	0.05
21	102-6	BC1-1-81	RF	19.63	0.059	0.533	36.8293																				2	2	8	0.018
22	102-7	BC1-1-36	RF	18.26	0.053	0.548	33.3212																				2	2	9	0.039
23	102-8	BC1-1-42	RF	16.24	0.014	0.152	106.842																				2	2	10	0.117
24	102-9	BC1-1-50	RF	25.13	0.034	0.376	66.8351																				2	2	11	0.033
25	102-10	BC1-1-63	RF	28.22	0.118	1.244	22.6849																				2	2	12	0.027
26	102-11	F152	RF	21.04	0.024	0.309	68.0906																				2	2	13	0.016
27	102-12	ThS98-94	RF	16.22	0.018	0.239	67.8661																				2	2	14	0.032
28	102-13	F4-19	RF	25.85	0.025	0.218	118.578																				2	2	15	0.023
29	102-14	UT5	RF	12.27	0.027	0.28	43.8214																				3	1	1	0.36
30	102-15	KK3	RF	19.26	0.018	0.212	90.8491																				3	1	2	0.229
46	202-1	BC1-1-7	RF	17.51	0.034	0.334	52.4251																				3	1	3	0.335
47	202-2	BC1-1-21	RF	20.65	0.219	2.26	9.13717																				3	1	4	0.305
48	202-3	BC1-1-44	RF	26.03	0.155	1.763	14.7646																				3	1	5	0.383
49	202-4	BC1-1-68	RF	13.01	0.12	1.358	9.58027																				3	1	6	0.227
50	202-5	BC1-1-65	RF	30.89	0.122	1.188	26.0017																				3	1	7	0.166
51	202-6	BC1-1-81	RF	16.52	0.037	0.425	38.8706																				3	1	8	0.301
52	202-7	BC1-1-36	RF	17.24	0.05	0.506	34.0711																				3	1	9	0.279
53	202-8	BC1-1-42	RF	18.6	0.018	0.207	89.8551																				3	1	10	0.295
54	202-9	BC1-1-50	RF	27.95	0.039	0.405	69.0123																				3	1	11	0.319
55	202-10	BC1-1-63	RF	26.51	0.117	1.102	24.0563																				3	1	12	0.231
56	202-11	F152	RF	22.48	0.033	0.327	68.7462																				3	1	13	0.136
57	202-12	ThS98-94	RF	17.78	0.027	0.32	55.5625																				3	1	14	0.269
58	202-13	F4-19	RF	23.62	0.016	0.197	119.898																				3	1	15	0.269
59	202-14	UT5	RF	13.78	0.032	0.285	48.3509																				3	2	1	0.023
60	202-15	KK3	RF	21.02	0.023	0.236	89.0678																				3	2	2	0.255
76	302-1	BC1-1-7	RF	15.64	0.023	0.291	53.7457																				3	2	3	0.161
77	302-2	BC1-1-21	RF	21.95	0.255	2.465	8.90467																				3	2	4	0.129
78	302-3	BC1-1-44	RF	28.64	0.161	1.839	15.5737																				3	2	5	0.116
79	302-4	BC1-1-68	RF	13.38	0.129	1.395	9.5914																				3	2	6	0.042
80	302-5	BC1-1-65	RF	30.07	0.116	1.032	29.1376																				3	2	7	0.047
81	302-6	BC1-1-81	RF	19.47	0.042	0.461	42.2343																				3	2	8	0.015
82	302-7	BC1-1-36	RF	16.01	0.047	0.497	32.2133																				3	2	9	0.038
83	302-8	BC1-1-42	RF	16.4	0.015	0.163	100.613																				3	2	10	0.101
84	302-9	BC1-1-50	RF	27.44	0.038	0.395	69.4684																				3	2	11	0.021
85	302-10	BC1-1-63	RF	23.54	0.101	1.032	22.8101																				3	2	12	0.024
86	302-11	F152	RF	19.69	0.021	0.294	66.9728																				3	2	13	0.019
87	302-12	ThS98-94	RF	16.88	0.024	0.254	66.4567																				3	2	14	0.019
88	302-13	F4-19	RF	25.38	0.019	0.206	123.204																				3	2	15	0.019
89	302-14	UT5	RF	11.03	0.019	0.254	43.4252
90	302-15	KK3	RF	20.59	0.019	0.218	94.4495
[truncated: 32 more columns]

## Sheet: E
No.	90 DAT													SD	SE													FAC-RCBD														FC
	Plot no.	Var.	Water	Pn (µmol CO₂ m¯² s¯¹)	Cond	Trmmol	WUE		No.	Plot no.	Genotype	Water	Trmmol															Rep.	Main_plot	Sub_plot	Trmmol											Rep.	Main_plot	Sub_plot	Trmmol		Descriptives
													90 DAT															1	1	1	2.753		Tests of Between-Subjects Effects									1	1	1	2.753				N
									1	101-1	BC1-1-7	FC	2.976	0.212854	0.122892													1	1	2	2.378		Dependent Variable: E	E								1	1	2	2.378
1	101-1	BC1-1-7	FC	35.6	0.234	2.753	12.9313		9	101-9	BC1-1-50	FC	2.725	0.127295	0.0734938													1	1	3	2.699		Source	Type III Sum of Squares	df	Mean Square	F	Sig.				1	1	3	2.699		E	1	3
2	101-2	BC1-1-21	FC	34.89	0.201	2.378	14.672		10	101-10	BC1-1-63	FC	2.931	0.221763	0.128035													1	1	4	2.76		Corrected Model	108.642a	29	3.74627	167.087	2.33724e-47		%SS		1	1	4	2.76			2	3
3	101-3	BC1-1-44	FC	38.54	0.318	2.699	14.2794		13	101-13	F4-19	FC	2.212	0.0675796	0.0390171													1	1	5	2.796		Intercept	257.59	1	257.59	11488.7	3.02455e-70				1	1	5	2.796			3	3
4	101-4	BC1-1-68	FC	34.59	0.296	2.76	12.5326		3	101-3	BC1-1-44	FC	3.17	0.431744	0.249268													1	1	6	2.001		W	83.1746	1	83.1746	3709.65	1.17468e-55	**	75.6221		1	1	6	2.001			4	3
5	101-5	BC1-1-65	FC	37.06	0.301	2.796	13.2546		4	101-4	BC1-1-68	FC	2.852	0.0798311	0.0460905													1	1	7	1.841		G	14.3057	14	1.02184	45.5749	1.23389e-26	**	13.0067		1	1	7	1.841			5	3
6	101-6	BC1-1-81	FC	29.77	0.213	2.001	14.8776		6	101-6	BC1-1-81	FC	2.31	0.292665	0.16897													1	1	8	2.369		W * G	11.1615	14	0.797253	35.5581	8.97575e-24	**	10.148		1	1	8	2.369			6	3
7	101-7	BC1-1-36	FC	26.84	0.168	1.841	14.579		7	101-7	BC1-1-36	FC	1.85	0.11676	0.0674117													1	1	9	2.603		Error	1.34527	60	0.0224211				1.22311		1	1	9	2.603			7	3
8	101-8	BC1-1-42	FC	32.63	0.235	2.369	13.7737		12	101-12	ThS98-94	FC	2.372	0.1867	0.107791													1	1	10	2.749		Total	367.577	90							1	1	10	2.749			8	3
9	101-9	BC1-1-50	FC	36.59	0.255	2.603	14.0569		15	101-15	KK3	FC	2.914	0.044238	0.0255408													1	1	11	2.915		Corrected Total	109.987	89					100		1	1	11	2.915			9	3
10	101-10	BC1-1-63	FC	32.44	0.271	2.749	11.8007		11	101-11	F152	FC	3.119	0.17816	0.102861													1	1	12	2.204		a. R Squared = .988 (Adjusted R Squared = .982)									1	1	12	2.204			10	3
11	101-11	F152	FC	35.79	0.294	2.915	12.2779		14	101-14	UT5	FC	2.659	0.205239	0.118495													1	1	13	2.249		Grand Mean	1.6918								1	1	13	2.249			11	3
12	101-12	ThS98-94	FC	31.51	0.214	2.204	14.2967		2	101-2	BC1-1-21	FC	2.261	0.112334	0.0648563													1	1	14	2.442		CV	8.85								1	1	14	2.442			12	3
13	101-13	F4-19	FC	29.46	0.198	2.249	13.0992		5	101-5	BC1-1-65	FC	3.022	0.236074	0.136297													1	1	15	2.937											1	1	15	2.937			13	3
14	101-14	UT5	FC	26.9	0.248	2.442	11.0156		8	101-8	BC1-1-42	FC	2.422	0.103262	0.0596182													1	2	1	0.308		Tests of Between-Subjects Effects									2	1	1	2.998			14	3
15	101-15	KK3	FC	35.83	0.277	2.937	12.1995		16	102-1	BC1-1-7	RF	0.311	0.0216564	0.0125033													1	2	2	2.397		Dependent Variable:	E								2	1	2	2.251			15	3
31	201-1	BC1-1-7	FC	37.5	0.267	2.998	12.5083		24	102-9	BC1-1-50	RF	0.392	0.0147309	0.0085049													1	2	3	1.549		Source	Type III Sum of Squares	df	Mean Square	F	Sig.				2	1	3	3.264			Total	45
32	201-2	BC1-1-21	FC	32.04	0.218	2.251	14.2337		25	102-10	BC1-1-63	RF	1.126	0.108019	0.0623645													1	2	4	1.456		Corrected Model	14.306a	14	1.02184	0.80097	0.665261				2	1	4	2.903
33	201-3	BC1-1-44	FC	39.31	0.328	3.264	12.0435		28	102-13	F4-19	RF	0.207	0.0105357	0.00608276													1	2	5	1.296		Intercept	257.59	1	257.59	201.912	5.70738e-23				2	1	5	3.003		ANOVA
34	201-4	BC1-1-68	FC	36.78	0.317	2.903	12.6697		18	102-3	BC1-1-44	RF	1.717	0.150373	0.0868178													1	2	6	0.533		TRT	14.3057	14	1.02184	0.80097	0.665261				2	1	6	2.583				Sum of Squares
35	201-5	BC1-1-65	FC	39.41	0.324	3.003	13.1235		19	102-4	BC1-1-68	RF	1.403	0.0494874	0.0285715													1	2	7	0.548		Error	95.6814	75	1.27575						2	1	7	1.971		E	Between Groups	6.49176
36	201-6	BC1-1-81	FC	31.72	0.25	2.583	12.2803		21	102-6	BC1-1-81	RF	0.473	0.0549909	0.031749													1	2	8	0.152		Total	367.577	90							2	1	8	2.356			Within Groups	1.1966
37	201-7	BC1-1-36	FC	28.61	0.182	1.971	14.5155		22	102-7	BC1-1-36	RF	0.517	0.0272213	0.0157162													1	2	9	0.376		Corrected Total	109.987	89							2	1	9	2.715			Total	7.68836
38	201-8	BC1-1-42	FC	31.36	0.181	2.356	13.3107		27	102-12	ThS98-94	RF	0.271	0.0430929	0.0248797													1	2	10	1.244		a. R Squared = .130 (Adjusted R Squared = -.032)									2	1	10	2.866		E
39	201-9	BC1-1-50	FC	37.12	0.273	2.715	13.6722		30	102-15	KK3	RF	0.222	0.01249	0.0072111													1	2	11	0.309											2	1	11	3.198		Duncana
40	201-10	BC1-1-63	FC	33.06	0.289	2.866	11.5352		26	102-11	F152	RF	0.31	0.0165227	0.00953939													1	2	12	0.239		E									2	1	12	2.573		G	N	Subset for alpha = 0.05
41	201-11	F152	FC	36.01	0.296	3.198	11.2602		29	102-14	UT5	RF	0.273	0.0166433	0.00960902													1	2	13	0.218		Duncana,b									2	1	13	2.253				f
42	201-12	ThS98-94	FC	32.65	0.236	2.573	12.6895		17	102-2	BC1-1-21	RF	2.374	0.104417	0.0602854													1	2	14	0.28		TRT	N	Subset							2	1	14	2.685		BC1-1-36	3	1.85
43	201-13	F4-19	FC	29.73	0.29	2.253	13.1957		20	102-5	BC1-1-65	RF	1.172	0.132725	0.076629													1	2	15	0.212				1							2	1	15	2.942		F4-19	3
44	201-14	UT5	FC	27.77	0.254	2.685	10.3426		23	102-8	BC1-1-42	RF	0.174	0.0291033	0.0168028													2	1	1	2.998		7	6	1.185							3	1	1	3.177		BC1-1-21	3
45	201-15	KK3	FC	36.04	0.303	2.942	12.2502																					2	1	2	2.251		13	6	1.21							3	1	2	2.154		BC1-1-81	3
61	301-1	BC1-1-7	FC	40	0.36	3.177	12.5905																					2	1	3	3.264		8	6	1.29833							3	1	3	3.547		ThS98-94	3
62	301-2	BC1-1-21	FC	30.39	0.229	2.154	14.1086																					2	1	4	2.903		12	6	1.32							3	1	4	2.893		BC1-1-42	3
63	301-3	BC1-1-44	FC	39.6	0.335	3.547	11.1644																					2	1	5	3.003		6	6	1.39167							3	1	5	3.267		UT5	3
64	301-4	BC1-1-68	FC	36	0.305	2.893	12.4438																					2	1	6	2.583		14	6	1.46667							3	1	6	2.346		BC1-1-50	3
65	301-5	BC1-1-65	FC	39.93	0.383	3.267	12.2222																					2	1	7	1.971		9	6	1.56167							3	1	7	1.738		BC1-1-68	3
66	301-6	BC1-1-81	FC	29.8	0.227	2.346	12.7025																					2	1	8	2.356		15	6	1.56833							3	1	8	2.541		KK3	3
67	301-7	BC1-1-36	FC	26	0.166	1.738	14.9597																					2	1	9	2.715		1	6	1.64333							3	1	9	2.857		BC1-1-63	3
68	301-8	BC1-1-42	FC	37.77	0.301	2.541	14.8642																					2	1	10	2.866		11	6	1.715							3	1	10	3.178		BC1-1-7	3
69	301-9	BC1-1-50	FC	39.45	0.279	2.857	13.8082																					2	1	11	3.198		10	6	2.02833							3	1	11	3.244		BC1-1-65	3
70	301-10	BC1-1-63	FC	35.54	0.295	3.178	11.1831																					2	1	12	2.573		5	6	2.09833							3	1	12	2.339		F152	3
71	301-11	F152	FC	38.45	0.319	3.244	11.8527																					2	1	13	2.253		4	6	2.12833							3	1	13	2.134		BC1-1-44	3
72	301-12	ThS98-94	FC	32.35	0.231	2.339	13.8307																					2	1	14	2.685		2	6	2.31833							3	1	14	2.85		Sig.		1
73	301-13	F4-19	FC	29.13	0.136	2.134	13.6504																					2	1	15	2.942		3	6	2.44333							3	1	15	2.863		Means for groups in homogeneous subsets are displayed.
74	301-14	UT5	FC	29.27	0.269	2.85	10.2702																					2	2	1	0.334		Sig.		0.119065												a. Uses Harmonic Mean Sample Size = 3.000.
75	301-15	KK3	FC	35.2	0.269	2.863	12.2948																					2	2	2	2.26		Means for groups in homogeneous subsets are displayed. Based on observed means. The error term is Mean Square(Error) = 1.276.
16	102-1	BC1-1-7	RF	16.23	0.027	0.308	52.6948																					2	2	3	1.763		a. Uses Harmonic Mean Sample Size = 6.000.
17	102-2	BC1-1-21	RF	21.42	0.225	2.397	8.93617																					2	2	4	1.358		b. Alpha = .05.
18	102-3	BC1-1-44	RF	25.97	0.152	1.549	16.7657																					2	2	5	1.188
19	102-4	BC1-1-68	RF	14.68	0.132	1.456	10.0824																					2	2	6	0.425
20	102-5	BC1-1-65	RF	33.54	0.122	1.296	25.8796																					2	2	7	0.506
21	102-6	BC1-1-81	RF	19.63	0.059	0.533	36.8293																					2	2	8	0.207
22	102-7	BC1-1-36	RF	18.26	0.053	0.548	33.3212																					2	2	9	0.405
23	102-8	BC1-1-42	RF	16.24	0.014	0.152	106.842																					2	2	10	1.102
24	102-9	BC1-1-50	RF	25.13	0.034	0.376	66.8351																					2	2	11	0.327
25	102-10	BC1-1-63	RF	28.22	0.118	1.244	22.6849																					2	2	12	0.32
26	102-11	F152	RF	21.04	0.024	0.309	68.0906																					2	2	13	0.197
27	102-12	ThS98-94	RF	16.22	0.018	0.239	67.8661																					2	2	14	0.285
28	102-13	F4-19	RF	25.85	0.025	0.218	118.578																					2	2	15	0.236
29	102-14	UT5	RF	12.27	0.027	0.28	43.8214																					3	1	1	3.177
30	102-15	KK3	RF	19.26	0.018	0.212	90.8491																					3	1	2	2.154
46	202-1	BC1-1-7	RF	17.51	0.034	0.334	52.4251																					3	1	3	3.547
47	202-2	BC1-1-21	RF	20.65	0.219	2.26	9.13717																					3	1	4	2.893
48	202-3	BC1-1-44	RF	26.03	0.155	1.763	14.7646																					3	1	5	3.267
49	202-4	BC1-1-68	RF	13.01	0.12	1.358	9.58027																					3	1	6	2.346
50	202-5	BC1-1-65	RF	30.89	0.122	1.188	26.0017																					3	1	7	1.738
51	202-6	BC1-1-81	RF	16.52	0.037	0.425	38.8706																					3	1	8	2.541
52	202-7	BC1-1-36	RF	17.24	0.05	0.506	34.0711																					3	1	9	2.857
53	202-8	BC1-1-42	RF	18.6	0.018	0.207	89.8551																					3	1	10	3.178
54	202-9	BC1-1-50	RF	27.95	0.039	0.405	69.0123																					3	1	11	3.244
55	202-10	BC1-1-63	RF	26.51	0.117	1.102	24.0563																					3	1	12	2.339
56	202-11	F152	RF	22.48	0.033	0.327	68.7462																					3	1	13	2.134
57	202-12	ThS98-94	RF	17.78	0.027	0.32	55.5625																					3	1	14	2.85
58	202-13	F4-19	RF	23.62	0.016	0.197	119.898																					3	1	15	2.863
59	202-14	UT5	RF	13.78	0.032	0.285	48.3509																					3	2	1	0.291
60	202-15	KK3	RF	21.02	0.023	0.236	89.0678																					3	2	2	2.465
76	302-1	BC1-1-7	RF	15.64	0.023	0.291	53.7457																					3	2	3	1.839
77	302-2	BC1-1-21	RF	21.95	0.255	2.465	8.90467																					3	2	4	1.395
78	302-3	BC1-1-44	RF	28.64	0.161	1.839	15.5737																					3	2	5	1.032
79	302-4	BC1-1-68	RF	13.38	0.129	1.395	9.5914																					3	2	6	0.461
80	302-5	BC1-1-65	RF	30.07	0.116	1.032	29.1376																					3	2	7	0.497
81	302-6	BC1-1-81	RF	19.47	0.042	0.461	42.2343																					3	2	8	0.163
82	302-7	BC1-1-36	RF	16.01	0.047	0.497	32.2133																					3	2	9	0.395
83	302-8	BC1-1-42	RF	16.4	0.015	0.163	100.613																					3	2	10	1.032
84	302-9	BC1-1-50	RF	27.44	0.038	0.395	69.4684																					3	2	11	0.294
85	302-10	BC1-1-63	RF	23.54	0.101	1.032	22.8101																					3	2	12	0.254
86	302-11	F152	RF	19.69	0.021	0.294	66.9728																					3	2	13	0.206
87	302-12	ThS98-94	RF	16.88	0.024	0.254	66.4567																					3	2	14	0.254
88	302-13	F4-19	RF	25.38	0.019	0.206	123.204																					3	2	15	0.218
89	302-14	UT5	RF	11.03	0.019	0.254	43.4252
90	302-15	KK3	RF	20.59	0.019	0.218	94.4495
[truncated: 34 more columns]

## Sheet: WUE
No.	90 DAT													SD	SE
	Plot no.	Genotype	Water	Pn (µmol CO₂ m¯² s¯¹)	Cond	Trmmol	WUE		No.	Plot no.	Genotype	Water	WUE									FAC-RCBD														FC
													90 DAT									Rep.	Main_plot	Sub_plot	WUE											Rep.	Main_plot	Sub_plot	WUE		Descriptives
									1	101-1	BC1-1-7	FC	12.6767	7.58578	4.37965							1	1	1	12.9313		Tests of Between-Subjects Effects									1	1	1	12.9313				N	Mean	Std. Deviation	Std. Error	95% Confidence Interval for Mean		Minimum
1	101-1	BC1-1-7	FC	35.6	0.234	2.753	12.9313		9	101-9	BC1-1-50	FC	13.8457	0.195064	0.11262							1	1	2	14.672		Dependent Variable: WUE	WUE								1	1	2	14.672								Lower Bound	Upper Bound
2	101-2	BC1-1-21	FC	34.89	0.201	2.378	14.672		10	101-10	BC1-1-63	FC	11.5063	0.309773	0.178847							1	1	3	14.2794		Source	Type III Sum of Squares	df	Mean Square	F	Sig.				1	1	3	14.2794		WUE	1	3	12.6767	0.22301	0.128755	12.1227	13.2307	12.51
3	101-3	BC1-1-44	FC	38.54	0.318	2.699	14.2794		13	101-13	F4-19	FC	13.3151	0.294381	0.169961							1	1	4	12.5326		Corrected Model	63199.873a	29	2179.31	18.4512	2.09022e-20		%SS		1	1	4	12.5326			2	3	14.3367	0.294845	0.170229	13.6042	15.0691	14.11
4	101-4	BC1-1-68	FC	34.59	0.296	2.76	12.5326		3	101-3	BC1-1-44	FC	12.4957	1.60599	0.927217							1	1	5	13.2546		Intercept	74647.9	1	74647.9	632.01	1.48336e-33				1	1	5	13.2546			3	3	12.4933	1.60864	0.928751	8.49724	16.4894	11.16
5	101-5	BC1-1-65	FC	37.06	0.301	2.796	13.2546		4	101-4	BC1-1-68	FC	12.5487	0.113767	0.0656837							1	1	6	14.8776		W	22707.4	1	22707.4	192.254	2.27656e-20	**	32.3069		1	1	6	14.8776			4	3	12.5467	0.115902	0.0669162	12.2587	12.8346	12.44
6	101-6	BC1-1-81	FC	29.77	0.213	2.001	14.8776		6	101-6	BC1-1-81	FC	13.2868	1.39374	0.804675							1	1	7	14.579		G	20075.6	14	1433.97	12.1408	1.06265e-12	**	28.5625		1	1	7	14.579			5	3	12.8633	0.560922	0.323848	11.4699	14.2567	12.22
7	101-7	BC1-1-36	FC	26.84	0.168	1.841	14.579		7	101-7	BC1-1-36	FC	14.6847	0.240251	0.138709							1	1	8	13.7737		W * G	20416.8	14	1458.34	12.3472	7.49208e-13	**	29.048		1	1	8	13.7737			6	3	13.2867	1.39576	0.80584	9.81942	16.7539	12.28
8	101-8	BC1-1-42	FC	32.63	0.235	2.369	13.7737		12	101-12	ThS98-94	FC	13.6056	0.826932	0.477429							1	1	9	14.0569		Error	7086.71	60	118.112				10.0826		1	1	9	14.0569			7	3	14.6867	0.238607	0.13776	14.0939	15.2794	14.52
9	101-9	BC1-1-50	FC	36.59	0.255	2.603	14.0569		15	101-15	KK3	FC	12.2482	0.0476679	0.0275211							1	1	10	11.8007		Total	144934	90							1	1	10	11.8007			8	3	13.98	0.796053	0.459601	12.0025	15.9575	13.31
10	101-10	BC1-1-63	FC	32.44	0.271	2.749	11.8007		11	101-11	F152	FC	11.7969	0.511141	0.295107							1	1	11	12.2779		Corrected Total	70286.6	89					100		1	1	11	12.2779			9	3	13.8467	0.197569	0.114066	13.3559	14.3375	13.67
11	101-11	F152	FC	35.79	0.294	2.915	12.2779		14	101-14	UT5	FC	10.5428	0.411029	0.237308							1	1	12	14.2967		a. R Squared = .899 (Adjusted R Squared = .850)									1	1	12	14.2967			10	3	11.5067	0.311341	0.179753	10.7333	12.2801	11.18
12	101-12	ThS98-94	FC	31.51	0.214	2.204	14.2967		2	101-2	BC1-1-21	FC	14.3381	0.295841	0.170804							1	1	13	13.0992		Grand Mean	28.8								1	1	13	13.0992			11	3	11.7967	0.512087	0.295654	10.5246	13.0688	11.26
13	101-13	F4-19	FC	29.46	0.198	2.249	13.0992		5	101-5	BC1-1-65	FC	12.8668	0.562061	0.324506							1	1	14	11.0156		CV	37.74								1	1	14	11.0156			12	3	13.6067	0.827909	0.477993	11.55	15.6633	12.69
14	101-14	UT5	FC	26.9	0.248	2.442	11.0156		8	101-8	BC1-1-42	FC	13.9829	0.797603	0.460496							1	1	15	12.1995											1	1	15	12.1995			13	3	13.3167	0.292973	0.169148	12.5889	14.0445	13.1
15	101-15	KK3	FC	35.83	0.277	2.937	12.1995		16	102-1	BC1-1-7	RF	52.9552	0.697731	0.402835							1	2	1	52.6948		Tests of Between-Subjects Effects									2	1	1	12.5083			14	3	10.5433	0.414287	0.239188	9.51419	11.5725	10.27
31	201-1	BC1-1-7	FC	37.5	0.267	2.998	12.5083		24	102-9	BC1-1-50	RF	35.8749	1.40726	0.812483							1	2	2	8.93617		Dependent Variable:	WUE								2	1	2	14.2337			15	3	12.2467	0.0450925	0.0260342	12.1347	12.3587	12.2
32	201-2	BC1-1-21	FC	32.04	0.218	2.251	14.2337		25	102-10	BC1-1-63	RF	23.1837	0.758212	0.437754							1	2	3	16.7657		Source	Type III Sum of Squares	df	Mean Square	F	Sig.				2	1	3	12.0435			Total	45	12.9156	1.23329	0.183848	12.545	13.2861	10.27
33	201-3	BC1-1-44	FC	39.31	0.328	3.264	12.0435		28	102-13	F4-19	RF	120.56	2.38287	1.37575							1	2	4	10.0824		Corrected Model	20075.594a	14	1433.97	2.14192	0.0183829				2	1	4	12.6697
34	201-4	BC1-1-68	FC	36.78	0.317	2.903	12.6697		18	102-3	BC1-1-44	RF	15.7013	1.00661	0.581168							1	2	5	25.8796		Intercept	74647.9	1	74647.9	111.501	1.71859e-16				2	1	5	13.1235		ANOVA
35	201-5	BC1-1-65	FC	39.41	0.324	3.003	13.1235		19	102-4	BC1-1-68	RF	9.75136	0.286758	0.16556							1	2	6	36.8293		TRT	20075.6	14	1433.97	2.14192	0.0183829				2	1	6	12.2803				Sum of Squares	df	Mean Square	F	Sig.
36	201-6	BC1-1-81	FC	31.72	0.25	2.583	12.2803		21	102-6	BC1-1-81	RF	39.3114	2.72933	1.57578							1	2	7	33.3212		Error	50211	75	669.48						2	1	7	14.5155		WUE	Between Groups	52.8556	14	3.7754	8.05061	1.00972e-06	**
37	201-7	BC1-1-36	FC	28.61	0.182	1.971	14.5155		22	102-7	BC1-1-36	RF	25.6607	0.934661	0.539627							1	2	8	14.0972		Total	144934	90							2	1	8	13.3107			Within Groups	14.0687	30	0.468958
38	201-8	BC1-1-42	FC	31.36	0.181	2.356	13.3107		27	102-12	ThS98-94	RF	63.2951	6.73361	3.88765							1	2	9	18.2631		Corrected Total	70286.6	89							2	1	9	13.6722			Total	66.9243	44
39	201-9	BC1-1-50	FC	37.12	0.273	2.715	13.6722		30	102-15	KK3	RF	91.4555	2.74164	1.58289							1	2	10	22.6849		a. R Squared = .286 (Adjusted R Squared = .152)									2	1	10	11.5352		WUE
40	201-10	BC1-1-63	FC	33.06	0.289	2.866	11.5352		26	102-11	F152	RF	67.9365	0.896679	0.517698							1	2	11	68.0906											2	1	11	11.2602		Duncana
41	201-11	F152	FC	36.01	0.296	3.198	11.2602		29	102-14	UT5	RF	45.1992	2.73664	1.58							1	2	12	67.8661		WUE									2	1	12	12.6895		G	N	Subset for alpha = 0.05
42	201-12	ThS98-94	FC	32.65	0.236	2.573	12.6895		17	102-2	BC1-1-21	RF	8.99267	0.126128	0.0728203							1	2	13	118.578		Duncana,b									2	1	13	13.1957				i	h	g	f	e	d	c
43	201-13	F4-19	FC	29.73	0.29	2.253	13.1957		20	102-5	BC1-1-65	RF	27.0063	1.84676	1.06623							1	2	14	43.8214		TRT	N	Subset							2	1	14	10.3426		UT5	3	10.5433
44	201-14	UT5	FC	27.77	0.254	2.685	10.3426		23	102-8	BC1-1-42	RF	43.3736	8.59359	4.96151							1	2	15	90.8491				1	2	3					2	1	15	12.2502		BC1-1-63	3	11.5067	11.5067
45	201-15	KK3	FC	36.04	0.303	2.942	12.2502															2	1	1	12.5083		4	6	11.1483							3	1	1	12.5905		F152	3		11.7967	11.7967
61	301-1	BC1-1-7	FC	40	0.36	3.177	12.5905															2	1	2	14.2337		2	6	11.665							3	1	2	14.1086		KK3	3		12.2467	12.2467	12.2467
62	301-2	BC1-1-21	FC	30.39	0.229	2.154	14.1086															2	1	3	12.0435		3	6	14.0967							3	1	3	11.1644		BC1-1-44	3		12.4933	12.4933	12.4933	12.4933
63	301-3	BC1-1-44	FC	39.6	0.335	3.547	11.1644															2	1	4	12.6697		10	6	17.345	17.345						3	1	4	12.4438		BC1-1-68	3		12.5467	12.5467	12.5467	12.5467	12.5467
64	301-4	BC1-1-68	FC	36	0.305	2.893	12.4438															2	1	5	13.1235		5	6	19.935	19.935						3	1	5	12.2222		BC1-1-7	3		12.6767	12.6767	12.6767	12.6767	12.6767
65	301-5	BC1-1-65	FC	39.93	0.383	3.267	12.2222															2	1	6	12.2803		7	6	20.1733	20.1733						3	1	6	12.7025		BC1-1-65	3			12.8633	12.8633	12.8633	12.8633	12.8633
66	301-6	BC1-1-81	FC	29.8	0.227	2.346	12.7025															2	1	7	14.5155		9	6	24.86	24.86						3	1	7	14.9597		BC1-1-81	3				13.2867	13.2867	13.2867	13.2867
67	301-7	BC1-1-36	FC	26	0.166	1.738	14.9597															2	1	8	13.3107		6	6	26.2983	26.2983						3	1	8	14.8642		F4-19	3				13.3167	13.3167	13.3167	13.3167
68	301-8	BC1-1-42	FC	37.77	0.301	2.541	14.8642															2	1	9	13.6722		14	6	27.8717	27.8717						3	1	9	13.8082		ThS98-94	3					13.6067	13.6067	13.6067
69	301-9	BC1-1-50	FC	39.45	0.279	2.857	13.8082															2	1	10	11.5352		8	6	28.6767	28.6767						3	1	10	11.1831		BC1-1-50	3						13.8467	13.8467
70	301-10	BC1-1-63	FC	35.54	0.295	3.178	11.1831															2	1	11	11.2602		1	6	32.8167	32.8167						3	1	11	11.8527		BC1-1-42	3							13.98
71	301-11	F152	FC	38.45	0.319	3.244	11.8527															2	1	12	12.6895		12	6	38.4517	38.4517	38.4517					3	1	12	13.8307		BC1-1-21	3
72	301-12	ThS98-94	FC	32.35	0.231	2.339	13.8307															2	1	13	13.1957		11	6	39.8667	39.8667	39.8667					3	1	13	13.6504		BC1-1-36	3
73	301-13	F4-19	FC	29.13	0.136	2.134	13.6504															2	1	14	10.3426		15	6		51.8517	51.8517					3	1	14	10.2702		Sig.		0.095205	0.0736968	0.102371	0.105395	0.0922855	0.0501398	0.0875308
74	301-14	UT5	FC	29.27	0.269	2.85	10.2702															2	1	15	12.2502		13	6			66.9383					3	1	15	12.2948		Means for groups in homogeneous subsets are displayed.
75	301-15	KK3	FC	35.2	0.269	2.863	12.2948															2	2	1	52.4251		Sig.		0.117548	0.0560405	0.0849933										a. Uses Harmonic Mean Sample Size = 3.000.
16	102-1	BC1-1-7	RF	16.23	0.027	0.308	52.6948															2	2	2	9.13717		Means for groups in homogeneous subsets are displayed. Based on observed means. The error term is Mean Square(Error) = 669.480.
17	102-2	BC1-1-21	RF	21.42	0.225	2.397	8.93617															2	2	3	14.7646		a. Uses Harmonic Mean Sample Size = 6.000.
18	102-3	BC1-1-44	RF	25.97	0.152	1.549	16.7657															2	2	4	9.58027		b. Alpha = .05.
19	102-4	BC1-1-68	RF	14.68	0.132	1.456	10.0824															2	2	5	26.0017
20	102-5	BC1-1-65	RF	33.54	0.122	1.296	25.8796															2	2	6	38.8706
21	102-6	BC1-1-81	RF	19.63	0.059	0.533	36.8293															2	2	7	11.4475
22	102-7	BC1-1-36	RF	18.26	0.053	0.548	33.3212															2	2	8	15.4101
23	102-8	BC1-1-42	RF	16.24	0.014	1.152	14.0972															2	2	9	19.8932
24	102-9	BC1-1-50	RF	25.13	0.034	1.376	18.2631															2	2	10	24.0563
25	102-10	BC1-1-63	RF	28.22	0.118	1.244	22.6849															2	2	11	68.7462
26	102-11	F152	RF	21.04	0.024	0.309	68.0906															2	2	12	55.5625
27	102-12	ThS98-94	RF	16.22	0.018	0.239	67.8661															2	2	13	119.898
28	102-13	F4-19	RF	25.85	0.025	0.218	118.578															2	2	14	48.3509
29	102-14	UT5	RF	12.27	0.027	0.28	43.8214															2	2	15	89.0678
30	102-15	KK3	RF	19.26	0.018	0.212	90.8491															3	1	1	12.5905
46	202-1	BC1-1-7	RF	17.51	0.034	0.334	52.4251															3	1	2	14.1086
47	202-2	BC1-1-21	RF	20.65	0.219	2.26	9.13717															3	1	3	11.1644
48	202-3	BC1-1-44	RF	26.03	0.155	1.763	14.7646															3	1	4	12.4438
49	202-4	BC1-1-68	RF	13.01	0.12	1.358	9.58027															3	1	5	12.2222
50	202-5	BC1-1-65	RF	30.89	0.122	1.188	26.0017															3	1	6	12.7025
51	202-6	BC1-1-81	RF	16.52	0.037	0.425	38.8706															3	1	7	14.9597
52	202-7	BC1-1-36	RF	17.24	0.05	1.506	11.4475															3	1	8	14.8642
53	202-8	BC1-1-42	RF	18.6	0.018	1.207	15.4101															3	1	9	13.8082
54	202-9	BC1-1-50	RF	27.95	0.039	1.405	19.8932															3	1	10	11.1831
55	202-10	BC1-1-63	RF	26.51	0.117	1.102	24.0563															3	1	11	11.8527
56	202-11	F152	RF	22.48	0.033	0.327	68.7462															3	1	12	13.8307
57	202-12	ThS98-94	RF	17.78	0.027	0.32	55.5625															3	1	13	13.6504
58	202-13	F4-19	RF	23.62	0.016	0.197	119.898															3	1	14	10.2702
59	202-14	UT5	RF	13.78	0.032	0.285	48.3509															3	1	15	12.2948
60	202-15	KK3	RF	21.02	0.023	0.236	89.0678															3	2	1	53.7457
76	302-1	BC1-1-7	RF	15.64	0.023	0.291	53.7457															3	2	2	8.90467
77	302-2	BC1-1-21	RF	21.95	0.255	2.465	8.90467															3	2	3	15.5737
78	302-3	BC1-1-44	RF	28.64	0.161	1.839	15.5737															3	2	4	9.5914
79	302-4	BC1-1-68	RF	13.38	0.129	1.395	9.5914															3	2	5	29.1376
80	302-5	BC1-1-65	RF	30.07	0.116	1.032	29.1376															3	2	6	42.2343
81	302-6	BC1-1-81	RF	19.47	0.042	0.461	42.2343															3	2	7	32.2133
82	302-7	BC1-1-36	RF	16.01	0.047	0.497	32.2133															3	2	8	100.613
83	302-8	BC1-1-42	RF	16.4	0.015	0.163	100.613															3	2	9	69.4684
84	302-9	BC1-1-50	RF	27.44	0.038	0.395	69.4684															3	2	10	22.8101
85	302-10	BC1-1-63	RF	23.54	0.101	1.032	22.8101															3	2	11	66.9728
86	302-11	F152	RF	19.69	0.021	0.294	66.9728															3	2	12	66.4567
87	302-12	ThS98-94	RF	16.88	0.024	0.254	66.4567															3	2	13	123.204
88	302-13	F4-19	RF	25.38	0.019	0.206	123.204															3	2	14	43.4252
89	302-14	UT5	RF	11.03	0.019	0.254	43.4252															3	2	15	94.4495
90	302-15	KK3	RF	20.59	0.019	0.218	94.4495
[truncated: 27 more columns]

## Sheet: SCMR
No.	Plot no.	Genotype	Water	SCMR			average								SD	SE
				90 DAT						No.	Plot no.	Genotype	Water	SCMR									FAC-RCBD														FC					Descriptives
				leaf base area	leaf middle area	leaf tip area								90 DAT									Rep.	Main_plot	Sub_plot	SCMR_90											Rep.	Main_plot	Sub_plot	SCMR_90				N	Mean	Std. Deviation	Std. Error	95% Confidence Interval for Mean
1	101-1	BC1-1-7	FC	48.9	47.4	52.6	49.6333			1	101-1	BC1-1-7	FC	44.6778	4.36556	2.52046							1	1	1	49.6333		Tests of Between-Subjects Effects									1	1	1	49.6333								Lower Bound	Upper Bound
2	101-2	BC1-1-21	FC	54.3	47.8	40	47.3667			9	101-9	BC1-1-50	FC	41.0111	2.87756	1.66136							1	1	2	47.3667		Dependent Variable: SCMR	SCMR								1	1	2	47.3667		SCMR	1	3	44.6767	4.36367	2.51937	33.8367	55.5166
3	101-3	BC1-1-44	FC	42.5	46.1	45.2	44.6			10	101-10	BC1-1-63	FC	40.0111	5.40877	3.12276							1	1	3	44.6		Source	Type III Sum of Squares	df	Mean Square	F	Sig.				1	1	3	44.6			2	3	45.2367	2.37978	1.37396	39.325	51.1484
4	101-4	BC1-1-68	FC	40.7	42.7	45.4	42.9333			13	101-13	F4-19	FC	37.2111	2.12951	1.22947							1	1	4	42.9333		Corrected Model	805.765a	29	27.785	2.55141	0.00110457		%SS		1	1	4	42.9333			3	3	42.8867	1.53676	0.887249	39.0691	46.7042
5	101-5	BC1-1-65	FC	48.7	47.5	43.5	46.5667			3	101-3	BC1-1-44	FC	42.8889	1.5349	0.886176							1	1	5	46.5667		Intercept	159374	1	159374	14634.8	2.19544e-73				1	1	5	46.5667			4	3	40.12	5.04126	2.91057	27.5968	52.6432
6	101-6	BC1-1-81	FC	42.2	40.4	42.1	41.5667			4	101-4	BC1-1-68	FC	40.1222	5.04318	2.91168							1	1	6	41.5667		W	13.9397	1	13.9397	1.28004	0.262393	ns	0.955322		1	1	6	41.5667			5	3	46.59	2.30007	1.32794	40.8763	52.3037
7	101-7	BC1-1-36	FC	46.5	41.9	43.5	43.9667			6	101-6	BC1-1-81	FC	41.4333	3.7018	2.13724							1	1	7	43.9667		G	603.71	14	43.1222	3.95978	8.89985e-05	**	41.3736		1	1	7	43.9667			6	3	41.4367	3.7018	2.13724	32.2409	50.6325
8	101-8	BC1-1-42	FC	43.9	45	44.2	44.3667			7	101-7	BC1-1-36	FC	42.7222	1.95685	1.12979							1	1	8	44.3667		W * G	188.115	14	13.4368	1.23386	0.276086	ns	12.8919		1	1	8	44.3667			7	3	42.7233	1.95513	1.12879	37.8665	47.5801
9	101-9	BC1-1-50	FC	40.1	42.7	41.1	41.3			12	101-12	ThS98-94	FC	42.1444	1.1452	0.661181							1	1	9	41.3		Error	653.402	60	10.89				44.7791		1	1	9	41.3			8	3	39.4233	4.4037	2.54247	28.4839	50.3627
10	101-10	BC1-1-63	FC	31.6	32.2	39.5	34.4333			15	101-15	KK3	FC	39.3667	2.42304	1.39894							1	1	10	34.4333		Total	160833	90							1	1	10	34.4333			9	3	41.01	2.87599	1.66045	33.8657	48.1543
11	101-11	F152	FC	38	39.3	36.6	37.9667			11	101-11	F152	FC	39.3	1.54955	0.894634							1	1	11	37.9667		Corrected Total	1459.17	89					100		1	1	11	37.9667			10	3	40.01	5.40899	3.12288	26.5733	53.4467
12	101-12	ThS98-94	FC	42.2	41.5	40.7	41.4667			14	101-14	UT5	FC	43.1778	3.87375	2.23651							1	1	12	41.4667		a. R Squared = .552 (Adjusted R Squared = .336)									1	1	12	41.4667			11	3	39.3	1.54852	0.894036	35.4533	43.1467
13	101-13	F4-19	FC	39.2	41.4	38.3	39.6333			2	101-2	BC1-1-21	FC	45.2333	2.37978	1.37396							1	1	13	39.6333		Grand Mean	42.081								1	1	13	39.6333			12	3	42.1467	1.14614	0.661723	39.2995	44.9938
14	101-14	UT5	FC	45.7	53.9	42.4	47.3333			5	101-5	BC1-1-65	FC	46.5889	2.30008	1.32795							1	1	14	47.3333		CV	7.84								1	1	14	47.3333			13	3	37.21	2.12819	1.22871	31.9233	42.4967
15	101-15	KK3	FC	37.5	38.5	40.3	38.7667			8	101-8	BC1-1-42	FC	39.4222	4.40105	2.54095							1	1	15	38.7667											1	1	15	38.7667			14	3	43.1767	3.87073	2.23477	33.5612	52.7921
16	102-1	BC1-1-7	RF	47.5	48.7	41.9	46.0333			16	102-1	BC1-1-7	RF	42.2889	5.24048	3.02559							1	2	1	46.0333		Tests of Between-Subjects Effects									2	1	1	41.4			15	3	39.3667	2.42079	1.39764	33.3531	45.3802
17	102-2	BC1-1-21	RF	47	46.2	38.9	44.0333			24	102-9	BC1-1-50	RF	42.8111	0.389206	0.224708							1	2	2	44.0333		Dependent Variable:	SCMR								2	1	2	42.6667			Total	45	41.6876	3.69361	0.550611	40.5779	42.7972
18	102-3	BC1-1-44	RF	46.1	42.7	39.9	42.9			25	102-10	BC1-1-63	RF	46.9778	2.06891	1.19448							1	2	3	42.9		Source	Type III Sum of Squares	df	Mean Square	F	Sig.				2	1	3	41.6333
19	102-4	BC1-1-68	RF	37.2	39.1	37.9	38.0667			28	102-13	F4-19	RF	38.4556	3.08767	1.78267							1	2	4	38.0667		Corrected Model	603.710a	14	43.1222	3.78063	8.38638e-05				2	1	4	43.1333		ANOVA
20	102-5	BC1-1-65	RF	51.1	54.3	42.7	49.3667			18	102-3	BC1-1-44	RF	45.8222	4.63517	2.67612							1	2	5	49.3667		Intercept	159374	1	159374	13972.7	5.5425e-87				2	1	5	48.9				Sum of Squares	df	Mean Square	F	Sig.
21	102-6	BC1-1-81	RF	47.3	49.2	37.7	44.7333			19	102-4	BC1-1-68	RF	38.8444	0.880236	0.508204							1	2	6	44.7333		TRT	603.71	14	43.1222	3.78063	8.38638e-05				2	1	6	37.6667		SCMR	Between Groups	277.678	14	19.8342	1.84445	0.0781201	ns
22	102-7	BC1-1-36	RF	38.9	44.8	37.9	40.5333			21	102-6	BC1-1-81	RF	45.2	3.88773	2.24458							1	2	7	40.5333		Error	855.457	75	11.4061						2	1	7	43.7333			Within Groups	322.603	30	10.7534
23	102-8	BC1-1-42	RF	42.6	41.4	38	40.6667			22	102-7	BC1-1-36	RF	42.9889	2.37167	1.36928							1	2	8	40.6667		Total	160833	90							2	1	8	37.9667			Total	600.282	44
24	102-9	BC1-1-50	RF	41.3	46.9	39.2	42.4667			27	102-12	ThS98-94	RF	42.3222	1.51303	0.873548							1	2	9	42.4667		Corrected Total	1459.17	89							2	1	9	38
25	102-10	BC1-1-63	RF	49	53.3	41.6	47.9667			30	102-15	KK3	RF	38.0444	3.83338	2.2132							1	2	10	47.9667		a. R Squared = .414 (Adjusted R Squared = .304)									2	1	10	45.2333		Duncana	SCMR
26	102-11	F152	RF	39.3	41	31.4	37.2333			26	102-11	F152	RF	36.5556	3.33539	1.92569							1	2	11	37.2333											2	1	11	38.9333		G	N	Subset for alpha = 0.05
27	102-12	ThS98-94	RF	38.5	45.7	48	44.0667			29	102-14	UT5	RF	39.3778	2.11721	1.22237							1	2	12	44.0667		SCMR									2	1	12	41.5				c	b	a
28	102-13	F4-19	RF	36.4	33.5	36.5	35.4667			17	102-2	BC1-1-21	RF	45.2667	1.1348	0.655179							1	2	13	35.4667		Duncana,b									2	1	13	36.3667		F4-19	3	37.21
29	102-14	UT5	RF	43.7	34.6	34.9	37.7333			20	102-5	BC1-1-65	RF	47.6	1.80093	1.03976							1	2	14	37.7333		TRT	N	Subset							2	1	14	42.5333		F152	3	39.3	39.3
30	102-15	KK3	RF	37.6	32.4	38	36			23	102-8	BC1-1-42	RF	44.5556	6.62062	3.82242							1	2	15	36				e	d	c	b	a			2	1	15	42.0333		KK3	3	39.3667	39.3667
31	201-1	BC1-1-7	FC	42.1	42.6	39.5	41.4																2	1	1	41.4		13	6	37.8333							3	1	1	43		BC1-1-42	3	39.4233	39.4233
32	201-2	BC1-1-21	FC	43.2	42.8	42	42.6667												FC				2	1	2	42.6667		11	6	37.9267							3	1	2	45.6667		BC1-1-63	3	40.01	40.01
33	201-3	BC1-1-44	FC	44	43.7	37.2	41.6333			90 DAT									RF				2	1	3	41.6333		15	6	38.7067	38.7067						3	1	3	42.4333		BC1-1-68	3	40.12	40.12
34	201-4	BC1-1-68	FC	37.3	44	48.1	43.1333																2	1	4	43.1333		4	6	39.4833	39.4833	39.4833					3	1	4	34.3		BC1-1-50	3	41.01	41.01	41.01
35	201-5	BC1-1-65	FC	48.2	51.5	47	48.9																2	1	5	48.9		14	6	41.2767	41.2767	41.2767	41.2767				3	1	5	44.3		BC1-1-81	3	41.4367	41.4367	41.4367
36	201-6	BC1-1-81	FC	37	38.6	37.4	37.6667																2	1	6	37.6667		9	6	41.91	41.91	41.91	41.91				3	1	6	45.0667		ThS98-94	3	42.1467	42.1467	42.1467
37	201-7	BC1-1-36	FC	42.5	44.5	44.2	43.7333																2	1	7	43.7333		8	6	41.99	41.99	41.99	41.99				3	1	7	40.4667		BC1-1-36	3	42.7233	42.7233	42.7233
38	201-8	BC1-1-42	FC	38.6	40.4	34.9	37.9667																2	1	8	37.9667		12	6	42.235	42.235	42.235	42.235				3	1	8	35.9333		BC1-1-44	3	42.8867	42.8867	42.8867
39	201-9	BC1-1-50	FC	33.5	38.8	41.7	38																2	1	9	38		7	6		42.8567	42.8567	42.8567	42.8567			3	1	9	43.7333		UT5	3	43.1767	43.1767	43.1767
40	201-10	BC1-1-63	FC	47.3	44.4	44	45.2333																2	1	10	45.2333		6	6			43.3183	43.3183	43.3183			3	1	10	40.3667		BC1-1-7	3		44.6767	44.6767
41	201-11	F152	FC	36.7	39.7	40.4	38.9333																2	1	11	38.9333		1	6			43.4817	43.4817	43.4817			3	1	11	41		BC1-1-21	3		45.2367	45.2367
42	201-12	ThS98-94	FC	42.2	46	36.3	41.5																2	1	12	41.5		10	6			43.495	43.495	43.495			3	1	12	43.4667		BC1-1-65	3			46.59
43	201-13	F4-19	FC	35.6	36.8	36.7	36.3667																2	1	13	36.3667		3	6				44.355	44.355			3	1	13	35.6333		Sig.		0.068799	0.0711004	0.0834142
44	201-14	UT5	FC	35.9	48.4	43.3	42.5333																2	1	14	42.5333		2	6				45.2517	45.2517			3	1	14	39.6667		Means for groups in homogeneous subsets are displayed.
45	201-15	KK3	FC	44.2	40.6	41.3	42.0333																2	1	15	42.0333		5	6					47.0967			3	1	15	37.3		a. Uses Harmonic Mean Sample Size = 3.000.
46	202-1	BC1-1-7	RF	35.3	38.2	35.4	36.3																2	2	1	36.3		Sig.		0.0557589	0.0686164	0.0852146	0.0907808	0.0626341
47	202-2	BC1-1-21	RF	47.6	56.7	34.5	46.2667																2	2	2	46.2667		Means for groups in homogeneous subsets are displayed. Based on observed means. The error term is Mean Square(Error) = 11.406.
48	202-3	BC1-1-44	RF	51.8	52.9	48.8	51.1667																2	2	3	51.1667		a. Uses Harmonic Mean Sample Size = 6.000.
49	202-4	BC1-1-68	RF	39.6	41.5	34.9	38.6667																2	2	4	38.6667		b. Alpha = .05.									DS					Descriptives
50	202-5	BC1-1-65	RF	46.5	44.3	46.5	45.7667																2	2	5	45.7667											Rep.	Main_plot	Sub_plot	SCMR_90				N	Mean	Std. Deviation	Std. Error	95% Confidence Interval for Mean
51	202-6	BC1-1-81	RF	54.4	51	42.5	49.3																2	2	6	49.3											1	2	1	46.0333								Lower Bound	Upper Bound
52	202-7	BC1-1-36	RF	43.9	48.1	43.8	45.2667																2	2	7	45.2667											1	2	2	44.0333		SCMR	BC1-1-7	3	42.2867	5.23857	3.02449	29.2733	55.3
53	202-8	BC1-1-42	RF	50.7	52.9	53	52.2																2	2	8	52.2											1	2	3	42.9			BC1-1-21	3	45.2667	1.13808	0.657073	42.4395	48.0938
54	202-9	BC1-1-50	RF	45.4	43.9	40.4	43.2333																2	2	9	43.2333											1	2	4	38.0667			BC1-1-44	3	45.8233	4.63709	2.67723	34.3042	57.3425
55	202-10	BC1-1-63	RF	47.9	49.1	48.1	48.3667																2	2	10	48.3667											1	2	5	49.3667			BC1-1-68	3	38.8467	0.878427	0.50716	36.6645	41.0288
56	202-11	F152	RF	42.4	36.6	39.5	39.5																2	2	11	39.5											1	2	6	44.7333			BC1-1-65	3	47.6033	1.80093	1.03976	43.1296	52.0771
57	202-12	ThS98-94	RF	42.6	42.2	39.8	41.5333																2	2	12	41.5333											1	2	7	40.5333			BC1-1-81	3	45.2	3.88637	2.2438	35.5457	54.8543
58	202-13	F4-19	RF	38.6	38.3	37.9	38.2667																2	2	13	38.2667											1	2	8	40.6667			BC1-1-36	3	42.99	2.37512	1.37128	37.0899	48.8901
59	202-14	UT5	RF	44.7	38.4	32.8	38.6333																2	2	14	38.6333											1	2	9	42.4667			BC1-1-42	3	44.5567	6.61964	3.82185	28.1126	61.0008
60	202-15	KK3	RF	45.1	43.8	38.5	42.4667																2	2	15	42.4667											1	2	10	47.9667			BC1-1-50	3	42.81	0.386264	0.22301	41.8505	43.7695
61	301-1	BC1-1-7	FC	44.3	43.2	41.5	43																3	1	1	43											1	2	11	37.2333			BC1-1-63	3	46.98	2.07082	1.19559	41.8358	52.1242
62	301-2	BC1-1-21	FC	50	43.7	43.3	45.6667																3	1	2	45.6667											1	2	12	44.0667			F152	3	36.5533	3.33686	1.92654	28.2641	44.8426
63	301-3	BC1-1-44	FC	45.7	41.3	40.3	42.4333																3	1	3	42.4333											1	2	13	35.4667			ThS98-94	3	42.3233	1.51477	0.874554	38.5604	46.0862
64	301-4	BC1-1-68	FC	31.5	34.6	36.8	34.3																3	1	4	34.3											1	2	14	37.7333			F4-19	3	38.4567	3.08424	1.78069	30.795	46.1183
65	301-5	BC1-1-65	FC	45.6	42.8	44.5	44.3																3	1	5	44.3											1	2	15	36			UT5	3	39.3767	2.12097	1.22455	34.1079	44.6455
66	301-6	BC1-1-81	FC	48.5	43.6	43.1	45.0667																3	1	6	45.0667											2	2	1	36.3			KK3	3	38.0467	3.83427	2.21372	28.5218	47.5715
67	301-7	BC1-1-36	FC	38.6	39.8	43	40.4667																3	1	7	40.4667											2	2	2	46.2667			Total	45	42.4747	4.38216	0.653254	41.1581	43.7912
68	301-8	BC1-1-42	FC	32.8	38.2	36.8	35.9333																3	1	8	35.9333											2	2	3	51.1667
69	301-9	BC1-1-50	FC	42.2	45.2	43.8	43.7333																3	1	9	43.7333											2	2	4	38.6667		ANOVA
70	301-10	BC1-1-63	FC	37.2	41.9	42	40.3667																3	1	10	40.3667											2	2	5	45.7667				Sum of Squares	df	Mean Square	F	Sig.
71	301-11	F152	FC	41	42	40	41																3	1	11	41											2	2	6	49.3		SCMR	Between Groups	514.147	14	36.7248	3.33055	0.00277385	**
72	301-12	ThS98-94	FC	44.3	43.5	42.6	43.4667																3	1	12	43.4667											2	2	7	45.2667			Within Groups	330.799	30	11.0266
73	301-13	F4-19	FC	35.8	35.4	35.7	35.6333																3	1	13	35.6333											2	2	8	52.2			Total	844.946	44
74	301-14	UT5	FC	38.9	39.9	40.2	39.6667																3	1	14	39.6667											2	2	9	43.2333
75	301-15	KK3	FC	38	35.6	38.3	37.3																3	1	15	37.3											2	2	10	48.3667		SCMR
76	302-1	BC1-1-7	RF	44.9	45.3	43.4	44.5333																3	2	1	44.5333											2	2	11	39.5		Duncana
77	302-2	BC1-1-21	RF	46.4	46.8	43.3	45.5																3	2	2	45.5											2	2	12	41.5333		G	N	Subset for alpha = 0.05
78	302-3	BC1-1-44	RF	43.9	43.8	42.5	43.4																3	2	3	43.4											2	2	13	38.2667				e	d	c	b	a
79	302-4	BC1-1-68	RF	40	40.5	38.9	39.8																3	2	4	39.8											2	2	14	38.6333		F152	3	36.5533
80	302-5	BC1-1-65	RF	43.6	50.2	49.2	47.6667																3	2	5	47.6667											2	2	15	42.4667		KK3	3	38.0467	38.0467
81	302-6	BC1-1-81	RF	42	41.6	41.1	41.5667																3	2	6	41.5667											3	2	1	44.5333		F4-19	3	38.4567	38.4567	38.4567
82	302-7	BC1-1-36	RF	42.5	45.6	41.4	43.1667																3	2	7	43.1667											3	2	2	45.5		BC1-1-68	3	38.8467	38.8467	38.8467	38.8467
83	302-8	BC1-1-42	RF	44.9	39	38.5	40.8																3	2	8	40.8											3	2	3	43.4		UT5	3	39.3767	39.3767	39.3767	39.3767
84	302-9	BC1-1-50	RF	43.8	41.6	42.8	42.7333																3	2	9	42.7333											3	2	4	39.8		BC1-1-7	3	42.2867	42.2867	42.2867	42.2867	42.2867
85	302-10	BC1-1-63	RF	44.1	45.1	44.6	44.6																3	2	10	44.6											3	2	5	47.6667		ThS98-94	3	42.3233	42.3233	42.3233	42.3233	42.3233
86	302-11	F152	RF	32.1	34.7	32	32.9333																3	2	11	32.9333											3	2	6	41.5667		BC1-1-50	3	42.81	42.81	42.81	42.81	42.81
87	302-12	ThS98-94	RF	37.6	45.4	41.1	41.3667																3	2	12	41.3667											3	2	7	43.1667		BC1-1-36	3		42.99	42.99	42.99	42.99
88	302-13	F4-19	RF	42.6	40	42.3	41.6333																3	2	13	41.6333											3	2	8	40.8		BC1-1-42	3			44.5567	44.5567	44.5567
89	302-14	UT5	RF	39.8	43.1	42.4	41.7667																3	2	14	41.7667											3	2	9	42.7333		BC1-1-81	3				45.2	45.2
90	302-15	KK3	RF	31	36	40	35.6667																3	2	15	35.6667											3	2	10	44.6		BC1-1-21	3				45.2667	45.2667
																																					3	2	11	32.9333		BC1-1-44	3					45.8233
																																					3	2	12	41.3667		BC1-1-63	3					46.98
																																					3	2	13	41.6333		BC1-1-65	3					47.6033
																																					3	2	14	41.7667		Sig.		0.0540881	0.125905	0.060224	0.0500115	0.104718
																																					3	2	15	35.6667		Means for groups in homogeneous subsets are displayed.
[truncated: 15 more columns]

## Sheet: RWC
No.	Plot no.	Var.	Water	RWC												SD	SE						FAC-RCBD
				90 DAT							No.	Plot no.	Var.	Water	RWC%								Rep.	Main_plot	Sub_plot	RWC%_90		Tests of Between-Subjects Effects									FC					Descriptives
				tube	LFW	LFW	LSW	LDW	RWC%						90 DAT								1	1	1	93.75		Dependent Variable:	RWC								Rep.	Main_plot	Sub_plot	RWC%_90				N	Mean	Std. Deviation	Std. Error	95% Confidence Interval for Mean
1	101-1	BC1-1-7	FC	0.865	0.885	0.02	0.021	0.005	93.75		1	101-1	BC1-1-7	FC	93.8426	0.561313	0.324074						1	1	2	94.7368		Source	Type III Sum of Squares	df	Mean Square	F	Sig.				1	1	1	93.75								Lower Bound	Upper Bound
2	101-2	BC1-1-21	FC	0.888	0.909	0.021	0.022	0.003	94.7368		9	101-9	BC1-1-50	FC	84.4807	2.63979	1.52409						1	1	3	94.7368		Corrected Model	3503.085a	29	120.796	11.603	1.92719e-15		%SS		1	1	2	94.7368		RWC	1	3	93.84	0.560446	0.323574	92.4478	95.2322
3	101-3	BC1-1-44	FC	0.892	0.915	0.023	0.024	0.005	94.7368		10	101-10	BC1-1-63	FC	90.4141	4.13875	2.38951						1	1	4	86.3636		Intercept	668860	1	668860	64247.2	1.28232e-92				1	1	3	94.7368			2	3	93.6933	1.31306	0.758097	90.4315	96.9552
4	101-4	BC1-1-68	FC	0.877	0.898	0.021	0.024	0.002	86.3636		13	101-13	F4-19	FC	94.0459	2.41053	1.39172						1	1	5	93.75		W	1947.14	1	1947.14	187.032	4.27744e-20	**	47.1722		1	1	4	86.3636			3	3	93.68	2.06524	1.19236	88.5497	98.8103
5	101-5	BC1-1-65	FC	0.891	0.911	0.02	0.021	0.005	93.75		3	101-3	BC1-1-44	FC	93.6804	2.06192	1.19045						1	1	6	94.7368		G	1409.64	14	100.689	9.67165	9.74002e-11	**	34.1506		1	1	5	93.75			4	3	91.9333	4.83476	2.79135	79.9231	103.944
6	101-6	BC1-1-81	FC	0.898	0.92	0.022	0.023	0.004	94.7368		4	101-4	BC1-1-68	FC	91.936	4.83382	2.79081						1	1	7	86.6667		W * G	146.3	14	10.45	1.00377	0.461627	ns	3.54432		1	1	6	94.7368			5	3	94.5767	0.75831	0.43781	92.6929	96.4604
7	101-7	BC1-1-36	FC	0.898	0.914	0.016	0.018	0.003	86.6667		6	101-6	BC1-1-81	FC	93.9246	1.1628	0.671344						1	1	8	90.9091		Error	624.644	60	10.4107				15.1329		1	1	7	86.6667			6	3	93.9233	1.1644	0.672268	91.0308	96.8159
8	101-8	BC1-1-42	FC	0.886	0.911	0.025	0.027	0.005	90.9091		7	101-7	BC1-1-36	FC	88.6067	6.92644	3.99898						1	1	9	82.6087		Total	672988	90							1	1	8	90.9091			7	3	88.61	6.92684	3.99921	71.4028	105.817
9	101-9	BC1-1-50	FC	0.894	0.919	0.025	0.029	0.006	82.6087		12	101-12	ThS98-94	FC	92.854	2.47706	1.43013						1	1	10	95		Corrected Total	4127.73	89					100		1	1	9	82.6087			8	3	86.7167	3.63153	2.09667	77.6954	95.7379
10	101-10	BC1-1-63	FC	0.898	0.921	0.023	0.024	0.004	95		15	101-15	KK3	FC	90.7045	3.85982	2.22847						1	1	11	88.8889		a. R Squared = .849 (Adjusted R Squared = .776)									1	1	10	95			9	3	84.48	2.64006	1.52424	77.9217	91.0383
11	101-11	F152	FC	0.892	0.913	0.021	0.023	0.005	88.8889		11	101-11	F152	FC	86.0247	2.55027	1.4724						1	1	12	90		Grand Mean	86.208								1	1	11	88.8889			10	3	90.4167	4.13672	2.38834	80.1405	100.693
12	101-12	ThS98-94	FC	0.901	0.914	0.013	0.014	0.004	90		14	101-14	UT5	FC	87.3889	0.673575	0.388889						1	1	13	95		CV	3.74								1	1	12	90			11	3	86.0267	2.5501	1.4723	79.6919	92.3615
13	101-13	F4-19	FC	0.886	0.91	0.024	0.025	0.005	95		2	101-2	BC1-1-21	FC	93.6922	1.31017	0.75643						1	1	14	88											1	1	13	95			12	3	92.8533	2.47623	1.42965	86.702	99.0046
14	101-14	UT5	FC	0.912	0.942	0.03	0.033	0.008	88		5	101-5	BC1-1-65	FC	94.575	0.757137	0.437133						1	1	15	93.75		Tests of Between-Subjects Effects									1	1	14	88			13	3	94.0433	2.41177	1.39244	88.0522	100.035
15	101-15	KK3	FC	0.886	0.907	0.021	0.022	0.006	93.75		8	101-8	BC1-1-42	FC	86.7133	3.63367	2.0979						1	2	1	85.7143		Dependent Variable:	RWC								1	1	15	93.75			14	3	87.39	0.671789	0.387857	85.7212	89.0588
16	102-1	BC1-1-7	RF	0.869	0.892	0.023	0.026	0.005	85.7143		16	102-1	BC1-1-7	RF	86.9674	2.17049	1.25313						1	2	2	83.3333		Source	Type III Sum of Squares	df	Mean Square	F	Sig.				2	1	1	93.3333			15	3	90.7033	3.86187	2.22965	81.1099	100.297
17	102-2	BC1-1-21	RF	0.887	0.905	0.018	0.021	0.003	83.3333		24	102-9	BC1-1-50	RF	73.844	2.3817	1.37508						1	2	3	84.6154		Corrected Model	1409.644a	14	100.689	2.7783	0.00227085				2	1	2	94.1176			Total	45	90.8591	4.22917	0.630447	89.5885	92.1297
18	102-3	BC1-1-44	RF	0.893	0.909	0.016	0.018	0.005	84.6154		25	102-10	BC1-1-63	RF	79.2735	1.49573	0.863558						1	2	4	83.3333		Intercept	668860	1	668860	18455.8	1.70827e-91				2	1	3	95
19	102-4	BC1-1-68	RF	0.899	0.912	0.013	0.015	0.003	83.3333		28	102-13	F4-19	RF	84.3219	5.97098	3.44735						1	2	5	86.6667		TRT	1409.64	14	100.689	2.7783	0.00227085				2	1	4	94.4444		ANOVA
20	102-5	BC1-1-65	RF	0.895	0.912	0.017	0.019	0.004	86.6667		18	102-3	BC1-1-44	RF	84.0493	2.0088	1.15978						1	2	6	84.2105		Error	2718.08	75	36.2411						2	1	5	94.7368				Sum of Squares	df	Mean Square	F	Sig.
21	102-6	BC1-1-81	RF	0.903	0.923	0.02	0.023	0.004	84.2105		19	102-4	BC1-1-68	RF	86.5079	3.63696	2.0998						1	2	7	75.8621		Total	672988	90							2	1	6	94.4444		RWC	Between Groups	485.623	14	34.6874	3.45314	0.00214306	**
22	102-7	BC1-1-36	RF	0.903	0.93	0.027	0.034	0.005	75.8621		21	102-6	BC1-1-81	RF	86.8003	3.27097	1.8885						1	2	8	80		Corrected Total	4127.73	89							2	1	7	96.2963			Within Groups	301.355	30	10.0452
23	102-8	BC1-1-42	RF	0.866	0.881	0.015	0.018	0.003	80		22	102-7	BC1-1-36	RF	74.4253	1.79454	1.03608						1	2	9	71.4286		a. R Squared = .342 (Adjusted R Squared = .219)									2	1	8	84.6154			Total	786.978	44
24	102-9	BC1-1-50	RF	0.893	0.919	0.026	0.034	0.006	71.4286		27	102-12	ThS98-94	RF	86.9059	4.32271	2.49572						1	2	10	77.7778											2	1	9	83.3333
25	102-10	BC1-1-63	RF	0.901	0.927	0.026	0.032	0.005	77.7778		30	102-15	KK3	RF	79.2717	3.08123	1.77895						1	2	11	70.8333		RWC									2	1	10	86.9565		RWC
26	102-11	F152	RF	0.889	0.911	0.022	0.029	0.005	70.8333		26	102-11	F152	RF	74.2361	5.01877	2.89759						1	2	12	84.6154		Duncana,b									2	1	11	85.1852		Duncana
27	102-12	ThS98-94	RF	0.899	0.914	0.015	0.017	0.004	84.6154		29	102-14	UT5	RF	76.6827	1.57631	0.910081						1	2	13	77.7778		TRT	N	Subset							2	1	12	94.1176		G	N	Subset for alpha = 0.05
28	102-13	F4-19	RF	0.878	0.886	0.008	0.01	0.001	77.7778		17	102-2	BC1-1-21	RF	82.2222	1.9245	1.11111						1	2	14	75				e	d	c	b	a			2	1	13	91.3043				d	c	b	a
29	102-14	UT5	RF	0.908	0.928	0.02	0.025	0.005	75		20	102-5	BC1-1-65	RF	87.3333	4.37163	2.52396						1	2	15	82.3529		9	6	79.1617							2	1	14	87.5		BC1-1-50	3	84.48
30	102-15	KK3	RF	0.901	0.921	0.02	0.023	0.006	82.3529		23	102-8	BC1-1-42	RF	80.5187	1.88497	1.08829						2	1	1	93.3333		11	6	80.1317	80.1317						2	1	15	86.3636		F152	3	86.0267	86.0267
31	201-1	BC1-1-7	FC	0.9	0.92	0.02	0.021	0.006	93.3333														2	1	2	94.1176		7	6	81.5167	81.5167	81.5167					3	1	1	94.4444		BC1-1-42	3	86.7167	86.7167
32	201-2	BC1-1-21	FC	0.912	0.935	0.023	0.024	0.007	94.1176														2	1	3	95		14	6	82.035	82.035	82.035	82.035				3	1	2	92.2222		UT5	3	87.39	87.39	87.39
33	201-3	BC1-1-44	FC	0.901	0.925	0.024	0.025	0.005	95														2	1	4	94.4444		8	6	83.6183	83.6183	83.6183	83.6183	83.6183			3	1	3	91.3043		BC1-1-36	3	88.61	88.61	88.61	88.61
34	201-4	BC1-1-68	FC	0.897	0.918	0.021	0.022	0.004	94.4444														2	1	5	94.7368		10	6	84.845	84.845	84.845	84.845	84.845			3	1	4	95		BC1-1-63	3	90.4167	90.4167	90.4167	90.4167
35	201-5	BC1-1-65	FC	0.868	0.893	0.025	0.026	0.007	94.7368		90 DAT												2	1	6	94.4444		15	6	84.9867	84.9867	84.9867	84.9867	84.9867			3	1	5	95.2381		KK3	3		90.7033	90.7033	90.7033
36	201-6	BC1-1-81	FC	0.9	0.921	0.021	0.022	0.004	94.4444														2	1	7	96.2963		2	6		87.9567	87.9567	87.9567	87.9567			3	1	6	92.5926		BC1-1-68	3		91.9333	91.9333	91.9333
37	201-7	BC1-1-36	FC	0.881	0.915	0.034	0.035	0.008	96.2963														2	1	8	84.6154		3	6			88.865	88.865	88.865			3	1	7	82.8571		ThS98-94	3			92.8533	92.8533
38	201-8	BC1-1-42	FC	0.899	0.913	0.014	0.016	0.003	84.6154														2	1	9	83.3333		13	6			89.1817	89.1817	89.1817			3	1	8	84.6154		BC1-1-44	3				93.68
39	201-9	BC1-1-50	FC	0.894	0.921	0.027	0.031	0.007	83.3333														2	1	10	86.9565		4	6			89.22	89.22	89.22			3	1	9	87.5		BC1-1-21	3				93.6933
40	201-10	BC1-1-63	FC	0.888	0.915	0.027	0.03	0.007	86.9565														2	1	11	85.1852		12	6				89.88	89.88			3	1	10	89.2857		BC1-1-7	3				93.84
41	201-11	F152	FC	0.875	0.905	0.03	0.034	0.007	85.1852														2	1	12	94.1176		6	6					90.3617			3	1	11	84		BC1-1-81	3				93.9233
42	201-12	ThS98-94	FC	0.891	0.911	0.02	0.021	0.004	94.1176														2	1	13	91.3043		1	6					90.4017			3	1	12	94.4444		F4-19	3				94.0433
43	201-13	F4-19	FC	0.889	0.915	0.026	0.028	0.005	91.3043														2	1	14	87.5		5	6					90.955			3	1	13	95.8333		BC1-1-65	3				94.5767
44	201-14	UT5	FC	0.901	0.939	0.038	0.042	0.01	87.5														2	1	15	86.3636		Sig.		0.154209	0.0536104	0.0630661	0.058203	0.0816911			3	1	14	86.6667		Sig.		0.0503828	0.0543734	0.0712123	0.0589883
45	201-15	KK3	FC	0.89	0.917	0.027	0.03	0.008	86.3636														2	2	1	85.7143		Means for groups in homogeneous subsets are displayed. Based on observed means. The error term is Mean Square(Error) = 36.241.									3	1	15	92		Means for groups in homogeneous subsets are displayed. a. Uses Harmonic Mean Sample Size = 3.000.
46	202-1	BC1-1-7	RF	0.898	0.924	0.026	0.029	0.008	85.7143														2	2	2	80		a. Uses Harmonic Mean Sample Size = 6.000.
47	202-2	BC1-1-21	RF	0.88	0.902	0.022	0.026	0.006	80														2	2	3	81.8182		b. Alpha = .05.
48	202-3	BC1-1-44	RF	0.89	0.913	0.023	0.027	0.005	81.8182														2	2	4	90.4762
49	202-4	BC1-1-68	RF	0.88	0.907	0.027	0.029	0.008	90.4762														2	2	5	92
50	202-5	BC1-1-65	RF	0.906	0.937	0.031	0.033	0.008	92														2	2	6	85.7143
51	202-6	BC1-1-81	RF	0.888	0.911	0.023	0.026	0.005	85.7143														2	2	7	72.4138
52	202-7	BC1-1-36	RF	0.859	0.885	0.026	0.034	0.005	72.4138														2	2	8	78.9474
53	202-8	BC1-1-42	RF	0.901	0.921	0.02	0.024	0.005	78.9474														2	2	9	73.913
54	202-9	BC1-1-50	RF	0.898	0.921	0.023	0.029	0.006	73.913														2	2	10	80.7692
55	202-10	BC1-1-63	RF	0.875	0.904	0.029	0.034	0.008	80.7692														2	2	11	71.875
56	202-11	F152	RF	0.878	0.91	0.032	0.041	0.009	71.875														2	2	12	84.2105
57	202-12	ThS98-94	RF	0.881	0.901	0.02	0.023	0.004	84.2105														2	2	13	85.7143
58	202-13	F4-19	RF	0.891	0.913	0.022	0.025	0.004	85.7143														2	2	14	78.125
59	202-14	UT5	RF	0.908	0.942	0.034	0.041	0.009	78.125														2	2	15	76.1905
60	202-15	KK3	RF	0.904	0.926	0.022	0.027	0.006	76.1905														3	1	1	94.4444
61	301-1	BC1-1-7	FC	0.9	0.923	0.023	0.024	0.006	94.4444														3	1	2	92.2222
62	301-2	BC1-1-21	FC	0.898	0.9216	0.0236	0.025	0.007	92.2222														3	1	3	91.3043
63	301-3	BC1-1-44	FC	0.897	0.923	0.026	0.028	0.005	91.3043														3	1	4	95
64	301-4	BC1-1-68	FC	0.905	0.93	0.025	0.026	0.006	95														3	1	5	95.2381
65	301-5	BC1-1-65	FC	0.905	0.934	0.029	0.03	0.009	95.2381														3	1	6	92.5926
66	301-6	BC1-1-81	FC	0.892	0.926	0.034	0.036	0.009	92.5926														3	1	7	82.8571
67	301-7	BC1-1-36	FC	0.892	0.93	0.038	0.044	0.009	82.8571														3	1	8	84.6154
68	301-8	BC1-1-42	FC	0.899	0.929	0.03	0.034	0.008	84.6154														3	1	9	87.5
69	301-9	BC1-1-50	FC	0.883	0.914	0.031	0.034	0.01	87.5														3	1	10	89.2857
70	301-10	BC1-1-63	FC	0.902	0.937	0.035	0.038	0.01	89.2857														3	1	11	84
71	301-11	F152	FC	0.899	0.929	0.03	0.034	0.009	84														3	1	12	94.4444
72	301-12	ThS98-94	FC	0.879	0.899	0.02	0.021	0.003	94.4444														3	1	13	95.8333
73	301-13	F4-19	FC	0.891	0.919	0.028	0.029	0.005	95.8333														3	1	14	86.6667
74	301-14	UT5	FC	0.896	0.931	0.035	0.039	0.009	86.6667														3	1	15	92
75	301-15	KK3	FC	0.894	0.925	0.031	0.033	0.008	92														3	2	1	89.4737
76	302-1	BC1-1-7	RF	0.878	0.903	0.025	0.027	0.008	89.4737														3	2	2	83.3333
77	302-2	BC1-1-21	RF	0.897	0.926	0.029	0.033	0.009	83.3333														3	2	3	85.7143
78	302-3	BC1-1-44	RF	0.908	0.933	0.025	0.028	0.007	85.7143														3	2	4	85.7143
79	302-4	BC1-1-68	RF	0.881	0.906	0.025	0.028	0.007	85.7143														3	2	5	83.3333
80	302-5	BC1-1-65	RF	0.896	0.916	0.02	0.023	0.005	83.3333														3	2	6	90.4762
81	302-6	BC1-1-81	RF	0.905	0.93	0.025	0.027	0.006	90.4762														3	2	7	75
82	302-7	BC1-1-36	RF	0.896	0.929	0.033	0.041	0.009	75														3	2	8	82.6087
83	302-8	BC1-1-42	RF	0.892	0.918	0.026	0.03	0.007	82.6087														3	2	9	76.1905
84	302-9	BC1-1-50	RF	0.906	0.927	0.021	0.026	0.005	76.1905														3	2	10	79.2735
85	302-10	BC1-1-63	RF	0.886	0.889	0.003			79.2735														3	2	11	80
86	302-11	F152	RF	0.906	0.931	0.025	0.03	0.005	80														3	2	12	91.8919
87	302-12	ThS98-94	RF	0.864	0.886	0.022	0.0235	0.005	91.8919														3	2	13	89.4737
88	302-13	F4-19	RF	0.912	0.935	0.023	0.025	0.006	89.4737														3	2	14	76.9231
89	302-14	UT5	RF	0.895	0.921	0.026	0.032	0.006	76.9231														3	2	15	79.2717
90	302-15	KK3	RF	0.89	0.892	0.002			79.2717
[truncated: 28 more columns]

[truncated: 14 more sheets: Correlations, Sheet1, Sheet2, Licor_total, V1.3M.Photo, V1.3M.Cond, V1.3M.Trans, V1.3M.WUE, 6M.Anatomy, 6M.Photo, 6M.Trans, 6M.WUE, 6M.SCMR, 6M.RWC]
